# Supplementary material for: On the way to specificity ‐ Microbiome reflects sponge genetic cluster primarily in highly structured populations
Source: Mol Ecol. 2020 Sep 30;29(22):4412–27. doi: 10.1111/mec.15635 (PMC7756592; doi:10.1111/mec.15635)
Supplement: Supplementary file 2 — Table S1‐S14 [file MEC-29-4412-s002.xlsx]

## Sheet: S1_sample_distribution
Table S1. Sample distribution of all 3 sponge species as a whole (A) and separated by year (B).
A)
Petrosia ficiformis (K8)													(All samples)		Ircinia fasciculata (K5)											(All samples)		Dendrilla antarctica (K4)							(All samples)
	BLA†	CAR	CART	CRE	FEL	ISR	JECRO	LIG	MRS	NAP	SCRO	SLO	ULL			ALI	BLA	CAB†	CAIA	CALA	COR	CRO	ESC†	NAP	TARI	TOSS†			CIE	DEC	KG	HM	OH	PAR	ADE
Pf2		12	1												If1					5		4		9	1			Da1			4	2	1		5
Pf3	11		3		1		1	3					11		If2		2	1	2	1		16	1	5	5	8		Da2	1	1	1	1			2
Pf4	8	2			11			1	9	4					If3									3				Da3	2	1	1	1
Pf5			1			16	1			10					If4	6	22	8	12	6	3		10		2	7		Da4	5	3	6	3	4	3	3
Pf6				9			8				14	12			If5	2		10			2		10					Unc†	1	4	4	2			1
Pf8	6							12							† Includes samples from 2 or 3 years													† Unclear classification
† Includes samples from 2 or 3 years
B)
Petrosia ficiformis (K8)													(Samples by Year)		Ircinia fasciculata (K5)											(Samples by Year)
2006	BLA	CAR	CART	CRE	FEL	ISR	JECRO	LIG	MRS	NAP	SCRO	SLO	ULL		2010	ALI	BLA	CAB	CAIA	CALA	COR	CRO	ESC	NAP	TARI	TOSS
Pf2															If1					5
Pf3	4														If2		2	1	2	1			1			8
Pf4	8														If3
Pf5															If4	6	22	8	12	6	3		5			3
Pf6															If5	2					2
Pf8
															2011	ALI	BLA	CAB	CAIA	CALA	COR	CRO	ESC	NAP	TARI	TOSS
2008	BLA	CAR	CART	CRE	FEL	ISR	JECRO	LIG	MRS	NAP	SCRO	SLO	ULL		If1
Pf2															If2
Pf3								3							If3
Pf4								1	9						If4								5
Pf5															If5
Pf6				9							14	12
Pf8								12							2013	ALI	BLA	CAB	CAIA	CALA	COR	CRO	ESC	NAP	TARI	TOSS
															If1							4		9	1
2013	BLA	CAR	CART	CRE	FEL	ISR	JECRO	LIG	MRS	NAP	SCRO	SLO	ULL		If2							16		5	5
Pf2		12	1												If3									3
Pf3	7		3		1		1						11		If4										2	4
Pf4		2			11					4					If5
Pf5			1			16	1			10
Pf6							8								2014	ALI	BLA	CAB	CAIA	CALA	COR	CRO	ESC	NAP	TARI	TOSS
Pf8	6														If1
															If2
															If3
															If4
															If5			10					10

## Sheet: S2_Euclidian_P.fic
Table S2. Euclidean distances between each host individual for P. ficiformis using microsatellites markers.
P. ficiformis	Pfic_Blan_BL13_1	Pfic_Blan_BL13_10	Pfic_Blan_BL13_11	Pfic_Blan_BL13_12	Pfic_Blan_BL13_13	Pfic_Blan_BL13_14	Pfic_Blan_BL13_15	Pfic_Blan_BL13_2	Pfic_Blan_BL13_3	Pfic_Blan_BL13_4	Pfic_Blan_BL13_5	Pfic_Blan_BL13_6	Pfic_Blan_BL13_7	Pfic_Blan_BLA06_16	Pfic_Blan_BLA06_17	Pfic_Blan_BLA06_27	Pfic_Blan_BLA06_28	Pfic_Blan_BLA06_29	Pfic_Blan_BLA06_30	Pfic_Blan_BLA06_31	Pfic_Blan_BLA06_32	Pfic_Blan_BLA06_33	Pfic_Blan_BLA06_34	Pfic_Blan_BLA06_35	Pfic_Blan_BLA06_36	Pfic_Carb_CAR_1	Pfic_Carb_CAR_10	Pfic_Carb_CAR_18	Pfic_Carb_CAR_19	Pfic_Carb_CAR_2	Pfic_Carb_CAR_23	Pfic_Carb_CAR_24	Pfic_Carb_CAR_26	Pfic_Carb_CAR_27	Pfic_Carb_CAR_28	Pfic_Carb_CAR_3	Pfic_Carb_CAR_5	Pfic_Carb_CAR_6	Pfic_Carb_CAR_8	Pfic_Cart_CA13_1	Pfic_Cart_CA13_2	Pfic_Cart_CA13_4	Pfic_Cart_CA13_5	Pfic_Cart_CA13_6	Pfic_Cart_CA13_7	Pfic_Cret_CRE_01	Pfic_Cret_CRE_02	Pfic_Cret_CRE_03	Pfic_Cret_CRE_04
Pfic_Blan_BL13_1	0
Pfic_Blan_BL13_10	2.91548	0
Pfic_Blan_BL13_11	2.30158	2.89684	0
Pfic_Blan_BL13_12	3	2.64575	2.53454	0
Pfic_Blan_BL13_13	2.12132	2.44949	1.81584	2.54951	0
Pfic_Blan_BL13_14	3.16228	2.34521	2.76106	2.34521	2.44949	0
Pfic_Blan_BL13_15	3.06322	2.70575	3.05499	2.18933	2.77659	2.0517	0
Pfic_Blan_BL13_2	1.41421	2.82843	2.36504	2.91548	2.12132	2.91548	2.98049	0
Pfic_Blan_BL13_3	1.41421	2.91548	2.202	2.82843	2	3.16228	2.9675	1.73205	0
Pfic_Blan_BL13_4	1.58114	2.91548	2.51968	2.91548	2.44949	3.31663	2.92929	1.87083	1.41421	0
Pfic_Blan_BL13_5	1.87083	2.44949	1.81584	2.44949	1.41421	2.44949	2.68505	2	2	2.23607	0
Pfic_Blan_BL13_6	3.29382	2.74098	2.93692	2.73842	3.0652	2.78294	2.74219	3.2698	3.14654	3.14654	2.71946	0
Pfic_Blan_BL13_7	2.44689	2.13462	2.28828	2.19861	2.1292	2.24869	2.29192	2.55607	2.51213	2.51213	1.92394	2.35982	0
Pfic_Blan_BLA06_16	3.39882	2.84978	3.22843	3.17412	3.25548	3.33486	3.30093	3.47824	3.32445	3.32445	2.93226	2.30158	2.50429	0
Pfic_Blan_BLA06_17	2.9892	2.9892	3.0393	2.0637	2.90436	2.6335	2.27549	2.90436	2.95953	2.95953	2.75742	2.96149	2.46476	3.2166	0
Pfic_Blan_BLA06_27	3.13006	2.9819	3	2.53454	3.04915	2.76106	2.82962	3.09733	3.05758	3.05758	2.70135	2.42697	1.9897	2.86138	2.68242	0
Pfic_Blan_BLA06_28	2.12132	2.54951	2.30158	2.73861	2	2.82843	2.75331	2.23607	2.12132	2.23607	2	2.89749	2.32629	2.84573	2.70434	2.96602	0
Pfic_Blan_BLA06_29	2.44949	3.39116	2.83091	3.16228	3.16228	3.53553	3.40305	2.64575	2.23607	2.34521	2.82843	3.32308	2.93449	3.53961	3.40329	3.39323	2.64575	0
Pfic_Blan_BLA06_30	2.91548	3.39116	2.83091	3.08221	2.91548	3.31663	3.30126	2.91548	2.44949	2.73861	2.91548	3.32308	2.84802	3.46826	3.17528	3.39323	2.64575	1.73205	0
Pfic_Blan_BLA06_31	3.00865	3.02014	2.90885	2.75228	2.93226	2.76067	2.731	3.01632	3.00865	3.00865	2.66424	2.70849	2.23335	2.82843	2.01566	2.49521	2.66424	3.16683	2.83352	0
Pfic_Blan_BLA06_32	3.14377	2.97003	2.93826	2.18933	2.86522	2.95118	2.44949	3.06322	2.9675	3.01342	2.59027	2.79643	2.53893	2.81	2.20707	2.88222	2.46591	3.32877	3.06567	2.63787	0
Pfic_Blan_BLA06_33	3.0717	2.43625	2.98911	2.59978	2.9892	2.6335	2.47298	2.9892	2.95953	2.95953	2.84664	2.09876	2.23876	2.60451	2.64575	2.21196	2.79526	3.25306	3.25306	2.73859	2.7035	0
Pfic_Blan_BLA06_34	2.9892	2.81697	2.83775	2.39976	2.81697	2.53679	2.58415	2.9892	3.04284	3.04284	2.66522	2.66508	2.14286	2.97713	2.34521	2.45169	2.79526	3.40329	3.25306	2.4657	2.62128	2.34521	0
Pfic_Blan_BLA06_35	3.29899	3.13386	2.91296	2.79162	3.03471	3.19523	3.08221	3.22231	3.13146	3.17502	2.77659	2.82614	2.60025	3.035	2.80556	2.58053	3.01342	3.40305	3.37614	2.69694	2.44949	2.51175	2.52411	0
Pfic_Blan_BLA06_36	1.9138	2.58438	2.47186	2.51375	2.30496	2.88922	2.60388	2.15931	2.04025	1.91433	2.07673	2.85979	1.9995	3.03553	2.59951	2.7616	2.03739	2.28518	2.56128	2.5578	2.69095	2.72573	2.72649	2.93211	0
Pfic_Carb_CAR_1	3.16228	2.91548	2.7939	2.73861	2.82843	2.91548	2.91276	3.08221	2.91548	2.91548	2.64575	2.74525	2.41535	3.11938	3.01718	2.60881	2.91548	3.31663	3.39116	2.95474	2.82563	2.75742	2.84664	2.64276	2.70194	0
Pfic_Carb_CAR_10	2.54951	3.24037	2.68382	3.16228	2.64575	3.39116	3.23793	2.73861	2.54951	2.64575	2.44949	2.81924	2.49198	3.0406	3.23492	2.86407	2.44949	3	3.24037	2.78302	3.07964	2.99411	2.99411	2.99736	2.45286	2.54951	0
Pfic_Carb_CAR_18	2.34521	3.24037	2.68382	3.08221	2.73861	3.39116	3.22331	2.54951	2.44949	2.54951	2.54951	3.12629	2.61658	3.4016	3.35792	3.19419	2.54951	3.08221	3.39116	3.01179	3.29996	3.1266	3.1266	3.22331	2.55275	3	2.12132	0
Pfic_Carb_CAR_19	2.82843	3.4641	2.8872	3.08221	3.16228	3.53553	3.37296	2.91548	2.82843	2.82843	2.91548	3.16647	2.88212	3.4915	3.33406	3.2918	2.73861	3	3.16228	2.94798	3.37296	3.25822	3.33406	3.37296	2.80261	3.31663	2.64575	1.73205	0
Pfic_Carb_CAR_2	2.64575	3.24037	2.71916	3	2.91548	3.39116	3.31424	2.73861	2.54951	2.54951	2.54951	2.75399	2.57245	3.0316	3.22907	2.89722	2.64575	2.73861	3.08221	2.86192	3.07964	2.98779	3.07033	2.99736	2.45286	2.54951	1.58114	2.23607	2.44949	0
Pfic_Carb_CAR_23	2.6171	3.16433	2.66936	2.82824	2.89749	3.35332	3.25198	2.68171	2.52997	2.52997	2.62592	2.91548	2.62931	3.20894	3.0191	2.98164	2.62592	2.83599	3.16905	2.79927	3.062	2.95793	3.07363	2.836	2.52305	2.92171	2.43887	1.94261	1.42356	2.25487	0
Pfic_Carb_CAR_24	2.6171	3.31858	2.66936	2.9153	2.98252	3.49925	3.32797	2.68171	2.52997	2.52997	2.71946	3.08221	2.82051	3.43472	3.3402	3.14487	2.71946	2.92282	3.24698	3.13623	3.22115	3.12912	3.23871	3.08915	2.71399	3.08811	2.33412	1.94261	1.73969	2.36315	1.73205	0
Pfic_Carb_CAR_26	2.50944	3.30026	2.64575	3.15022	2.8805	3.48188	3.27468	2.56777	2.41843	2.41843	2.60716	3.14086	2.79647	3.48744	3.32895	3.16228	2.60716	2.91788	3.24253	3.11463	3.24406	3.12719	3.22449	3.22116	2.66648	3.13143	2.38807	2.38807	2.51712	2.52861	2.52289	1.83439	0
Pfic_Carb_CAR_27	2.50944	3.06459	2.64575	2.72468	2.79236	3.25937	3.24042	2.56777	2.41843	2.41843	2.60716	2.98657	2.64116	3.27366	3.19104	3.08221	2.60716	2.74117	3.08448	3.04229	3.13062	2.97996	3.08191	3.02534	2.41119	2.96747	2.28098	2.28098	2.19907	2.21221	1.70868	1.84922	2.44949	0
Pfic_Carb_CAR_28	2.30158	2.9819	2.34521	2.90239	2.60716	3.18174	3.03702	2.36504	2.31275	2.31275	2.40776	3.02327	2.59826	3.38193	2.9559	3	2.30158	2.83091	3.1645	2.8242	3.08609	2.81688	3.00879	2.97924	2.36857	2.88199	2.58899	2.28098	2.61456	2.52861	2.37491	2.37491	2.23607	2.44949	0
Pfic_Carb_CAR_3	2.44949	3.24037	2.49056	3	2.64575	3.24037	3.28301	2.64575	2.54951	2.64575	2.34521	2.89715	2.41404	3.11297	3.18386	2.95006	2.54951	2.82843	3.08221	2.77319	3.127	3.02275	2.93888	3.04601	2.45286	3	2	1.87083	2.12132	2	1.97319	2.09606	2.28098	2.38807	2.49056	0
Pfic_Carb_CAR_5	2.73861	3.16228	2.95006	3.16228	2.91548	3.24037	3.14684	2.91548	2.73861	2.91548	2.64575	2.89715	2.50878	3.11297	3.17858	2.95006	2.64575	3.16228	3.39116	2.77319	3.14684	3.01718	3.01718	3.14684	2.46495	3	2.12132	2.12132	2.73861	2.12132	2.62554	2.80953	2.86407	2.49056	2.68382	2.23607	0
Pfic_Carb_CAR_6	2.44949	3.31663	2.38807	2.91548	2.54951	3.16228	3.34806	2.64575	2.44949	2.64575	2.23607	2.98219	2.41056	3.19227	3.18122	2.95006	2.64575	2.82843	3	2.77319	3.19523	3.10164	2.93602	3.116	2.45286	3.08221	2	2.12132	2.44949	1.73205	2.32239	2.21212	2.38807	2.28098	2.58899	1.41421	2.12132	0
Pfic_Carb_CAR_8	2.34521	3.16228	2.61456	2.91548	2.73861	3.31663	3.29801	2.44949	2.44949	2.44949	2.44949	2.83311	2.60653	3.11297	3.25628	2.97253	2.54951	2.82843	3.16228	2.86192	3.14275	3.01718	3.09893	3.06217	2.55275	2.91548	2.23607	1.73205	1.73205	1.87083	1.73969	1.73969	2.41576	1.82645	2.41576	2	2.34521	2	0
Pfic_Cart_CA13_1	2.54951	2.64575	2.63133	2.82843	2.64575	3.16228	3.05304	2.44949	2.44949	2.34521	2.44949	2.36949	2.50878	2.77319	2.93315	2.81494	2.54951	3	3.08221	2.77319	2.79662	2.4705	2.93315	2.79662	2.51253	2.73861	2.54951	2.54951	2.82843	2.44949	2.57187	2.6673	2.53454	2.63133	2.43391	2.54951	2.64575	2.64575	2.34521	0
Pfic_Cart_CA13_2	3.08221	3.4641	3.01268	3.08221	3.31663	3.53553	3.37296	3.16228	3	3	3	3.22901	2.99472	3.44242	3.40853	3.25212	2.82843	2.91548	3.16228	3.21718	3.14275	3.18089	3.33438	3.22131	2.80575	3.31663	3.16228	3.16228	2.82843	2.91548	2.53506	2.72517	3.09455	2.56442	3.01268	3	3.16228	3	2.73861	2.91548	0
Pfic_Cart_CA13_4	2.82843	2.91548	2.40954	2.73861	2.34521	2.64575	2.95118	2.82843	2.64575	2.82843	2.34521	3.19773	2.41969	3.37929	3.0717	3.13143	2.91548	3.24037	3.08221	3.06914	2.95118	2.9892	2.81697	2.95118	2.70422	2.34521	3.31663	3.31663	3.53553	3.24037	3.19773	3.35044	3.21028	3.13143	2.96747	3.08221	3.24037	3	3.16228	2.91548	3.39116	0
Pfic_Cart_CA13_5	2	2.91548	2.51968	3	2.64575	3.24037	3.23527	2.34521	2.23607	2.12132	2.44949	3.20443	2.61819	3.52414	3.30686	3.21695	2.54951	2.64575	3.16228	3.22794	3.31164	3.15203	3.23037	3.31164	2.19381	2.82843	2.91548	2.64575	2.73861	2.73861	2.50367	2.50367	2.61702	2.41843	2.41843	2.73861	2.91548	2.82843	2.34521	2.64575	2.82843	2.64575	0
Pfic_Cart_CA13_6	2.73861	3.16228	2.71087	3	3	3.4641	3.37296	3	2.64575	2.64575	2.64575	3.20443	2.7451	3.45248	3.4808	3.29375	2.82843	2.54951	3.08221	3.30448	3.22131	3.25822	3.40822	3.22131	2.41098	2.82843	3	2.82843	2.44949	2.82843	1.94123	2.60161	2.88943	2.51968	2.80157	2.54951	3.08221	2.91548	2.54951	2.91548	2.64575	2.82843	2.12132	0
Pfic_Cart_CA13_7	2.34521	3	2.43391	2.82843	2.73861	3.16228	3.14036	2.54951	2.34521	2.34521	2.34521	2.81036	2.56468	3.1582	3.17858	2.90239	2.54951	2.44949	3	2.9957	2.97688	2.93315	3.09893	2.97688	2.19381	2.54951	2.54951	2.73861	2.82843	2.54951	2.32338	2.52945	2.63133	2.10331	2.43391	2.54951	2.73861	2.73861	2.34521	2.44949	2.44949	2.64575	2	2	0
Pfic_Cret_CRE_01	3.15485	3.30013	3.08249	3.32543	3.20613	3.35846	3.27152	3.15485	3.14258	3.18598	2.96298	3.19565	2.92792	3.20531	3.09135	3.38821	2.57885	3.2231	2.86461	2.733	2.84073	3.16136	3.17119	3.32713	2.91082	3.32475	3.24868	3.43338	3.24551	3.21091	3.27839	3.40242	3.32044	3.11955	3.16628	3.32954	3.23611	3.39636	3.19416	3.14497	3.11524	3.28318	3.27448	3.41826	2.94851	0
Pfic_Cret_CRE_02	3.31663	3.53553	3.23193	3.4641	3.4641	3.53553	3.38756	3.39116	3.24037	3.24037	3.08221	3.20868	3.0486	3.36902	3.23167	3.3831	2.64575	3.31663	3.16228	2.97494	2.91128	3.30813	3.30813	3.38756	2.99817	3.24037	3.24037	3.31663	3.16228	3.16228	3.1298	3.43448	3.3831	3.3831	3.23193	3.16228	3.24037	3.39116	3.31663	3.24037	3.08221	3.39116	3.31663	3.16228	2.91548	1.88291	0
Pfic_Cret_CRE_03	3.16228	3.24037	3.20894	3.31663	3.16228	3.39116	3.31488	3.31663	3.08221	3.16228	2.91548	3.29669	2.79816	3.32729	3.20294	3.50675	2.34521	3.24037	3	2.9276	2.99807	3.28007	3.20294	3.46243	2.54736	3.31663	3.16228	3	3.24037	3.16228	3.29669	3.44502	3.43472	3.28592	3.20894	3.16228	2.91548	3.16228	3.24037	3.16228	3.16228	3.39116	3.31663	3.4641	3.24037	2.5609	2.44949	0
Pfic_Cret_CRE_04	3.4641	3.53553	3.09039	3.31663	3.16228	3.24037	3.34806	3.31663	3.31663	3.39116	2.91548	3.18141	2.83915	3.32729	3.08057	3.24815	2.82843	3.53553	2.91548	2.75152	2.86522	3.31511	3.16069	3.34806	3.08043	3.31663	3.31663	3.31663	3.31663	3.24037	3.33487	3.48157	3.47138	3.47138	3.32423	3.16228	3.24037	3.08221	3.31663	3	3.24037	3.24037	3.67423	3.67423	3.24037	2.6037	2.54951	2.23607	0
Pfic_Cret_CRE_05	3.16228	3.39116	3.15022	3.4641	3.31663	3.4641	3.31229	3.24037	3.16228	3.16228	3.08221	3.49775	3.02126	3.57916	3.28902	3.66386	2.64575	3.24037	3.08221	3.13215	2.99521	3.36417	3.36417	3.38693	2.86445	3.31663	3.39116	3.4641	3.24037	3.24037	3.27632	3.42553	3.30513	3.30513	3.22861	3.16228	3.16228	3.31663	3.24037	3.24037	3	3	3	3.08221	2.82843	2.24523	2.12132	2.64575	2.82843
Pfic_Cret_CRE_07	3.24037	3.24037	3.20225	3.24037	3.16228	3.31663	3.15705	3.24037	3.08221	3.08221	3	3.29017	2.79816	3.32729	3.12392	3.50062	2.64575	3.31663	2.91548	2.84092	2.82259	3.20294	3.04284	3.31164	2.71761	3.08221	3.08221	3	3.24037	3.08221	3.21329	3.3653	3.42847	3.20225	3.20225	3	3	3.08221	3.16228	3.08221	3.24037	3.16228	3.39116	3.53553	3.16228	2.55671	2.54951	1.87083	2.44949
Pfic_Cret_CRE_08	3.4641	3.4641	3.2918	3.39116	3.31663	3.4641	3.45933	3.4641	3.4641	3.39116	3.16228	3.1475	2.94521	3.25129	3.25628	3.44034	2.64575	3.4641	3	2.84092	2.99449	3.33217	3.25628	3.45933	3.08043	3.24037	3.24037	3.24037	3.24037	3.24037	3.37739	3.52232	3.58272	3.44034	3.36688	3.16228	3.16228	3.31663	3.16228	3.08221	3.39116	3.4641	3.53553	3.67423	3.24037	1.94492	2.12132	2.34521	2.34521
Pfic_Cret_CRE_09	3.08221	3.24037	3.13828	3.39116	3.24037	3.39116	3.29345	3.24037	3.08221	3.08221	2.91548	3.19228	2.90607	3.2927	3.17858	3.3688	2.44949	3.31663	3.16228	2.97353	2.88909	3.25628	3.25628	3.3685	2.73661	3.16228	3.24037	3.31663	3.31663	3.24037	3.26966	3.41916	3.3688	3.29375	3.13828	3.16228	3.16228	3.39116	3.24037	3.16228	3.08221	3.24037	3.08221	3.24037	2.73861	1.97904	1.58114	2	2.44949
Pfic_Cret_CRE_10	2.82843	3.31663	2.8872	3.24037	3	3.16228	3.20595	3.08221	3	3.08221	2.64575	3.10415	2.72089	3.20934	3.01718	3.21495	2.44949	3	2.82843	2.60765	2.96279	3.09893	2.93315	3.127	2.44725	3.24037	3	3.08221	3.08221	3.08221	3.18367	3.33703	3.2918	3.21495	3.05547	2.91548	2.91548	3	3	3.08221	3.08221	3.08221	3.08221	3.24037	2.73861	2.31256	2.23607	1.87083	2.23607
Pfic_Isra_AK_1	2.82843	3.08221	3.06424	3.24037	3	3.31663	3.25643	3	3	2.91548	2.91548	3.34506	2.68983	3.20934	3.23037	3.37484	2.44949	3.24037	3.08221	3.04956	2.84681	3.0717	2.9892	3.17873	2.65908	3.24037	2.91548	2.82843	3.16228	3	3.0314	3.19209	3.37484	2.98154	3.06424	2.91548	2.82843	3	2.91548	3	3.08221	3.08221	3.08221	3.39116	3	2.67845	2.82843	2.54951	2.82843
Pfic_Isra_AK_3	2.54951	2.82843	2.71087	2.91548	2.82843	3.08221	3.09735	2.73861	2.44949	2.34521	2.54951	2.67369	2.42966	2.96645	2.93315	2.80157	2.44949	2.73861	2.91548	2.70182	3.01556	2.84664	3.01718	3.01556	2.08678	2.64575	2.54951	2.64575	2.73861	2.44949	2.47965	2.67369	2.88943	2.51968	2.61702	2.54951	2.54951	2.64575	2.44949	2.34521	2.82843	2.91548	2.44949	2.64575	2.12132	2.89989	2.82843	2.64575	2.73861
Pfic_Isra_ISR_274	3.24037	3	3.07089	3.16228	3.08221	3.16228	3.09597	3.24037	3.24037	3.24037	2.82843	3.10176	2.60653	3.19227	3.09893	3.30611	2.54951	3.24037	2.91548	2.77319	2.66177	3.17858	3.17858	3.09597	2.58704	2.91548	3.16228	3.24037	3.08221	3.08221	3.18134	3.33481	3.38088	3.2296	3.2296	3.16228	3	3.24037	3	3.08221	3.16228	3	3.08221	3.08221	3	2.37798	2.44949	2.34521	2.54951
Pfic_Isra_ISR_275	3.24037	3	2.81647	3.08221	2.82843	3.08221	2.92855	3.16228	3.08221	3.16228	2.73861	3.02705	2.51672	3.27575	3.25628	3.22993	2.91548	3.16228	3.08221	3.03818	3.01271	3.09893	3.17858	2.92855	2.81855	2.73861	3.08221	3.24037	3.39116	3.16228	3.18795	3.34111	3.45434	3.22993	3.22993	3.24037	3.08221	3.31663	3.16228	3.16228	3.31663	2.91548	3.16228	3.16228	2.91548	3.10583	3.08221	3.16228	3.16228
Pfic_Isra_ISR_276	2.91548	2.91548	2.84565	3	2.82843	2.91548	2.93002	3	3	3	2.73861	3.14604	2.59522	3.36152	2.9892	3.40554	2.44949	3.08221	2.82843	2.88095	2.93002	3.0717	3.0717	3.25346	2.44725	3	3.24037	3.08221	3.16228	3.16228	3.14604	3.30115	3.25541	3.09802	2.93219	3.16228	3	3.24037	3.08221	3	3	2.82843	2.91548	3.16228	2.82843	2.48088	2.54951	2.12132	2.44949
Pfic_Isra_ISR_277	2.73861	3.24037	2.89722	3.24037	3	3.39116	3.09285	2.73861	2.73861	2.73861	2.73861	3.12021	2.65009	3.13717	3.11145	3.22395	2.44949	3	3	2.70959	2.92672	3.03003	3.03003	3.09285	2.48756	3.16228	2.54951	2.54951	2.73861	2.54951	2.68993	2.78132	2.89722	2.8096	2.8096	2.54951	2.73861	2.64575	2.64575	2.73861	2.82843	3.31663	3.08221	3.16228	2.82843	2.57594	2.73861	2.73861	2.73861
Pfic_Isra_ISR_278	3.16228	3.31663	3.05055	3.31663	3.16228	3.4641	3.40084	3.16228	3	3	2.91548	3.15474	2.95802	3.26289	3.40637	3.28723	3	3.4641	3.60555	3.18535	3.17265	3.17858	3.17858	3.17265	2.93833	2.82843	3.16228	3.24037	3.4641	3.08221	3.07447	3.23301	3.21028	3.05055	2.96747	3.16228	3.16228	3.24037	3.08221	3	3.24037	2.91548	3.08221	3.24037	2.73861	3.26121	3.24037	3.31663	3.31663
Pfic_Isra_ISR_279	3.53553	3.31663	3.21028	3.24037	3.31663	3.31663	3.17434	3.4641	3.24037	3.16228	3	2.79417	2.78801	3.00026	2.96166	2.88199	2.91548	3.53553	3.24037	2.54981	2.84191	3.04491	3.12593	2.92855	3.08131	2.82843	3.24037	3.4641	3.39116	3.16228	3.13168	3.36265	3.36242	3.28723	3.13143	3.31663	3.16228	3.39116	3.24037	3	3.16228	3.16228	3.4641	3.4641	3	2.67324	2.73861	3.08221	2.64575
Pfic_Isra_ISR_286	3.06322	3.13386	2.85867	3.1294	3.03471	3.19523	3	3.06322	2.88202	2.92929	2.77659	2.9957	2.59621	2.91748	3.00827	3.2933	2.46591	3.09527	2.89799	2.65968	2.73861	2.99791	3.00827	3.16228	2.75455	3.07964	3.07964	2.98157	2.80658	2.91276	2.74408	3.08707	3.01041	3.05604	2.92619	2.78893	2.89873	2.95118	2.97941	2.79662	2.71604	2.95118	3.07685	2.89428	2.8039	2.46369	2.34	2.54724	2.38945
Pfic_Isra_ISR_287	3.08221	3.39116	3.0421	3.39116	3.08221	3.53553	3.32652	3.08221	2.91548	2.91548	2.82843	3.11705	2.81164	3.1562	3.30813	3.27939	2.82843	3.31663	3.24037	2.9936	3.09285	3.15337	3.07306	3.09285	2.93093	3.16228	2.91548	2.91548	2.91548	2.82843	2.77777	3.03578	2.95878	3.0421	2.95878	2.73861	2.91548	2.91548	2.82843	2.82843	3.16228	3.08221	3.24037	3.16228	3	3.10411	3.16228	3.31663	3.16228
Pfic_Isra_ISR_288	2.73861	3.16228	2.8805	3.24037	3	3.4641	3.40462	2.91548	2.73861	2.73861	2.64575	2.92024	2.58345	2.68896	3.15337	2.8805	2.44949	2.91548	3.08221	2.68896	3.09701	2.9906	3.15337	3.09701	2.44628	3.08221	2.64575	2.73861	2.73861	2.54951	2.45516	2.92024	2.96602	2.79236	2.79236	2.44949	2.64575	2.64575	2.64575	2.64575	2.82843	3.39116	3	2.73861	2.54951	2.9203	2.91548	2.91548	2.91548
Pfic_Isra_ISR_291	2.73861	2.91548	2.55436	2.91548	2.54951	3.08221	3.01556	2.73861	2.64575	2.73861	2.44949	2.75601	2.38207	3.01179	3.09893	2.91972	2.54951	2.91548	3.08221	2.75152	2.84492	2.84664	2.93315	2.75565	2.45286	2.44949	2.34521	2.44949	2.82843	2.44949	2.56819	2.75601	2.91972	2.65043	2.65043	2.44949	2.54951	2.64575	2.34521	2.44949	3.08221	2.82843	2.73861	2.82843	2.44949	3.02711	3	2.91548	3
Pfic_Isra_ISR_298	3.16228	2.91548	3.14511	3.24037	3.08221	3.24037	3.17603	3.31663	3.24037	3.24037	3	3.335	2.76872	3.49722	3.38161	3.44844	2.82843	3.60555	3.53553	3.27575	3.25379	3.23037	3.30686	3.32974	2.93092	3.31663	3.39116	3.08221	3.31663	3.31663	3.25918	3.25918	3.37516	3.22362	3.06459	3.31663	3.16228	3.39116	3.24037	3.16228	3.08221	3.39116	3.16228	3.53553	3.16228	3.15999	3.24037	2.91548	3.08221
Pfic_Isra_ISR_300	2.20982	2.70575	2.49254	2.87979	2.59027	3.03471	3	2.42555	2.30349	2.36236	2.17013	2.64858	2.27536	2.74074	2.99778	2.71783	2.25405	2.75331	3.22464	2.75207	2.82843	2.63144	2.91319	2.82843	2.02417	2.64276	2.23252	2.32158	2.62238	2.11758	2.25183	2.46389	2.5697	2.31952	2.36714	2.1859	2.21419	2.28243	2.0921	2.19569	2.71604	2.86522	2.22867	2.42422	2.0885	3.01161	2.91128	2.7365	3.03471
Pfic_Isra_ISR_308	3.16228	3.08221	2.99375	3.08221	3.08221	3.08221	3.01378	3.16228	3.08221	3.08221	2.82843	2.86235	2.61417	2.95474	3.09893	2.99375	2.64575	3.31663	3.24037	2.86889	2.7537	2.93315	3.01718	2.92965	2.84435	2.82843	3	3	3.16228	2.91548	2.9484	3.11336	3.23458	2.99375	2.99375	3	2.82843	3.08221	2.91548	2.91548	2.91548	3.08221	3.16228	3.31663	2.82843	2.85528	2.73861	2.82843	2.73861
Pfic_Isra_ISR_309	2.54951	2.91548	2.635	2.91548	2.73861	3	2.93039	2.54951	2.44949	2.44949	2.44949	2.79168	2.44001	3.13851	3.01718	2.81837	2.54951	2.82843	3.08221	2.80183	2.93039	2.84664	3.01718	2.93039	2.35352	2.44949	2.44949	2.34521	2.64575	2.34521	2.40696	2.50868	2.635	2.43787	2.43787	2.44949	2.44949	2.54951	2.23607	2.44949	3.08221	2.82843	2.54951	2.73861	2.34521	3.10756	2.91548	3.08221	3.08221
Pfic_Jels_CR13_02	3.67423	3.74166	3.59319	3.74166	3.60555	3.80789	3.6194	3.67423	3.60555	3.60555	3.31663	3.38042	3.20744	3.39356	3.3573	3.52293	3	3.74166	3.31663	3.08484	3.01663	3.43095	3.43095	3.54965	3.13538	3.67423	3.39116	3.74166	3.67423	3.53553	3.66432	3.79832	3.66211	3.59319	3.59319	3.60555	3.4641	3.67423	3.60555	3.4641	3.60555	3.74166	3.87298	3.87298	3.4641	2.5826	2.91548	2.64575	2.73861
Pfic_Jels_CR13_05	3.39116	3.39116	3.24121	3.39116	3.31663	3.53553	3.3685	3.39116	3.24037	3.16228	3.16228	3.27048	2.97784	3.34524	3.26755	3.5363	2.64575	3.4641	3	3.0316	2.97436	3.34319	3.34319	3.44192	2.99817	3.39116	3.39116	3.39116	3.16228	3.24037	3.27048	3.34605	3.31745	3.39197	3.31745	3.08221	3.39116	3.31663	3.24037	3.08221	3.16228	3.4641	3.39116	3.4641	3.24037	2.58119	2.54951	2.34521	2.44949
Pfic_Jels_CR13_06	2.91548	2.73861	2.80157	3.16228	2.82843	3.31663	3.36468	2.91548	2.73861	2.54951	2.64575	2.64367	2.78273	2.76409	3.25628	3.29375	2.54951	3.31663	3.08221	3.10486	2.97003	2.84664	3.17858	3.21264	2.94125	3.08221	3.16228	3.24037	3.24037	3.08221	3.08042	3.16053	3.13828	3.05758	3.05758	3.16228	3.31663	3.24037	2.91548	2.34521	3.31663	3.08221	3.08221	3.31663	3	2.87363	2.91548	3	2.91548
Pfic_Jels_CR13_07	3.60555	3.39116	3.31291	3.39116	3.39116	3.53553	3.40462	3.53553	3.4641	3.4641	3.16228	3.24038	2.99788	3.32034	3.31099	3.46055	2.82843	3.4641	3	3.0862	2.93112	3.38565	3.38565	3.40462	2.99817	3.39116	3.4641	3.60555	3.39116	3.31663	3.31663	3.46411	3.38754	3.23657	3.31291	3.39116	3.39116	3.4641	3.39116	3.39116	3.31663	3.4641	3.53553	3.4641	3.24037	2.62815	2.73861	2.64575	2.44949
Pfic_Jels_CR13_08	2.69779	3.10968	2.81135	3.05704	2.86553	3.08577	2.95904	2.46462	2.51921	2.61263	2.67989	2.96895	2.64197	3.21646	2.84848	3.07794	2.27443	2.81516	2.59224	2.65042	2.9478	2.93743	3.01649	3.18062	2.6243	3.05086	2.74815	2.6127	2.67704	2.82444	2.82327	2.8307	2.69586	2.7145	2.72454	2.77264	2.76658	2.94461	2.67468	2.63594	3.11974	3.20282	2.96278	3.234	2.72876	2.48501	2.51603	2.43674	2.41012
Pfic_Jels_CR13_10	3.16228	3.24037	3.0421	3.31663	2.91548	3.16228	3.20595	3.16228	3.16228	3.24037	2.91548	3.46404	2.77138	3.49932	3.0717	3.57133	2.64575	3.53553	3	2.95723	2.87718	3.23037	3.15203	3.43193	2.79832	3.16228	3.31663	3.31663	3.4641	3.4641	3.46404	3.60549	3.50062	3.27939	3.27939	3.24037	3.24037	3.31663	3.39116	3.24037	3.4641	2.82843	3.31663	3.53553	3.08221	2.41825	2.64575	2.23607	2.44949
Pfic_Jels_CR13_11	3.31663	3.4641	3.42095	3.60555	3.24037	3.53553	3.44597	3.39116	3.39116	3.4641	3.24037	3.59835	3.02994	3.57004	3.30686	3.76867	2.73861	3.74166	3.31663	3.12173	3.14241	3.38161	3.30686	3.65715	2.88628	3.60555	3.31663	3.24037	3.53553	3.53553	3.59835	3.73472	3.63357	3.42095	3.42095	3.31663	3.08221	3.4641	3.4641	3.39116	3.60555	3.4641	3.60555	3.87298	3.39116	2.63524	2.91548	2	2.73861
Pfic_Jels_CR13_12	2.37487	2.47518	2.35183	2.55158	2.25239	2.59039	2.56609	2.39425	2.33161	2.43224	2.2081	2.73572	2.05247	2.9785	2.64066	2.85362	2.03883	2.80299	2.76611	2.52444	2.57403	2.58556	2.60267	2.72109	1.894	2.3474	2.50808	2.39863	2.80829	2.63522	2.60687	2.79209	2.65529	2.35596	2.35596	2.50068	2.29203	2.69322	2.52715	2.29536	2.86198	2.37247	2.38569	2.6817	2.06558	2.36618	2.51635	1.99402	2.52374
Pfic_Jels_CR13_13	3.31663	3.39116	3.28723	3.4641	3.24037	3.39116	3.3685	3.24037	3.16228	3.16228	3.24037	3.49649	3.13925	3.66328	3.30686	3.64772	2.73861	3.67423	3.24037	3.22794	3.13796	3.38161	3.38161	3.58425	3.08043	3.24037	3.4641	3.53553	3.53553	3.60555	3.49649	3.56728	3.36242	3.13143	3.28723	3.4641	3.53553	3.67423	3.4641	3.31663	3.53553	3.08221	3.31663	3.67423	3	2.5331	2.64575	2.64575	2.91548
Pfic_Jels_CR13_14	3.31663	3.39116	3.1232	3.39116	3.08221	3.31663	3.28301	3.31663	3.24037	3.31663	3	3.48912	2.8653	3.52414	3.20786	3.57133	2.73861	3.53553	3	2.98657	2.96279	3.36011	3.20786	3.3583	2.86445	3.31663	3.24037	3.4641	3.4641	3.4641	3.41672	3.56005	3.42847	3.1232	3.35475	3.24037	3.31663	3.31663	3.4641	3.39116	3.4641	3	3.4641	3.53553	3.08221	2.41825	2.73861	2.54951	2.64575
Pfic_Ligu_LIG_01	3.45475	2.72678	3.01485	2.59978	3.0717	2.9892	2.93524	3.38161	3.35542	3.35542	2.93315	2.64545	2.6365	2.9534	3	3.00787	3.13265	3.54716	3.54716	3.15261	2.7035	2.54951	2.54951	2.51175	3.00987	2.66522	3.3113	3.43157	3.5519	3.22907	3.21604	3.37416	3.30663	3.24572	3.17637	3.26144	3.33217	3.33469	3.25628	2.5697	3.4811	2.72678	3.23037	3.18056	3.09893	3.53472	3.59774	3.57195	3.60416
Pfic_Ligu_LIG_02	3.20958	3.35334	3.08557	3.12168	3.20076	3.49927	3.29316	3.13071	3.04982	3.04982	3.04054	3.24056	2.89323	3.43796	3.1492	3.25226	3.0122	3.36175	3.40196	3.2098	2.99088	3.07118	2.98376	2.80573	2.97157	3.28209	3.13071	3.28654	3.36175	3.04982	3.00961	3.17139	3.09471	3.09471	3.01284	3.04982	3.20958	3.13071	3.13071	2.7931	3.32766	3.21511	3.28654	3.28654	3.13071	3.39339	3.51359	3.51359	3.51359
Pfic_Ligu_LIG_03	2.91548	3.08221	2.90239	2.91548	2.91548	3.24037	3.09839	2.82843	2.82843	2.82843	2.82843	3.14646	2.69568	3.31305	2.96485	3.15022	2.82843	3.24037	3.31663	3.07836	2.93258	2.8793	2.8793	2.84606	2.74388	3.08221	3	3.08221	3.24037	2.91548	2.89831	3.06598	2.98729	2.90239	2.81494	2.91548	3	3	2.91548	2.54951	3.24037	2.91548	3	3.16228	2.91548	3.26647	3.4641	3.39116	3.4641
Pfic_Ligu_LIG_04	3.4641	3.24037	3.25212	3	3.31663	3.24037	3.09631	3.39116	3.31663	3.31663	3.16228	3.1927	2.88467	3.33423	2.58925	3.25212	3.08221	3.53553	3.4641	2.66778	2.93039	3.03385	2.68407	2.93039	3.08787	3.16228	3.24037	3.39116	3.4641	3.24037	3.03205	3.34564	3.40239	3.25212	3.09455	3.24037	3.31663	3.31663	3.31663	3.16228	3.4641	3.31663	3.53553	3.53553	3.31663	3.41423	3.4641	3.4641	3.4641
Pfic_Ligu_LIG_05	3.25819	3.29222	3.09808	2.973	3.26681	3.30517	3.15999	3.18053	3.10093	3.10093	3.10999	3.21813	2.8902	3.37471	3.04945	3.22105	3.05729	3.26681	3.26681	3.06681	3.07647	3.03953	2.95614	3.15801	3.02507	3.35086	3.36915	3.48077	3.25819	3.13866	3.09706	3.21748	3.08898	3.20581	3.12752	3.13999	3.32966	3.21733	3.18053	2.88768	3.01025	3.11902	3.18936	3.19817	3.14562	3.3876	3.54776	3.51946	3.53187
Pfic_Ligu_LIG_06	3.14377	3.28954	3.02215	3.04847	3.116	3.34806	3.16228	3.06322	2.9675	3.01342	2.95118	3.17101	2.79983	3.33638	3.00478	3.21048	2.92929	3.2528	3.22464	3.0321	3	2.99441	3.00478	3.08221	2.90987	3.31424	3.23793	3.37487	3.29801	3.07964	3.10018	3.25747	3.00399	3.20948	3.00399	3.04601	3.14684	3.116	3.14275	2.61172	3.14275	2.95118	3.15705	3.14275	3.05971	3.25112	3.38756	3.38946	3.34806
Pfic_Ligu_LIG_07	2.99985	2.85653	2.8433	2.37316	2.8074	2.67088	2.53458	3.08206	2.90204	2.94898	2.62326	2.67505	2.20942	2.98519	2.66941	2.35272	2.63206	3.12294	3.0936	2.44751	2.7209	2.34587	2.3591	2.72243	2.4914	2.6856	2.61445	2.64679	2.91421	2.70839	2.81907	2.86488	2.9015	2.81619	2.6755	2.57637	2.73665	2.56138	2.82713	2.85653	3.07221	2.98961	3.10468	3.17886	2.95919	3.32257	3.32599	3.06187	3.26858
Pfic_Ligu_LIG_08	3	2.73861	3.06459	3.08221	3	3.39116	3.15501	3.08221	2.82843	2.82843	2.82843	3.06072	2.57979	3.07836	3.19046	2.9819	2.82843	3.31663	3.39116	3.15853	3.15501	2.67937	2.94602	3.15501	2.7065	3.24037	3.24037	3.39116	3.4641	3.16228	3.14134	3.29667	3.06459	3.22362	2.9819	3.16228	3.31663	3.24037	3.24037	2.73861	3.31663	3.08221	3.08221	3.08221	3.08221	3.39468	3.53553	3.24037	3.4641
Pfic_Ligu_LIG_09	3.39116	2.54951	3.15056	2.44949	3.24037	2.91548	2.70575	3.31663	3.24037	3.24037	3.08221	2.53734	2.48565	2.91754	2.76883	2.21947	3	3.4641	3.4641	2.83055	2.79662	1.91479	2.48323	2.70575	2.96967	2.91548	3.16228	3.31663	3.39116	3.16228	3.07214	3.2308	3.22894	3.15056	2.98765	3.16228	3.24037	3.24037	3.24037	2.64575	3.08221	3.24037	3.39116	3.39116	3.16228	3.44831	3.4641	3.4641	3.4641
Pfic_Ligu_LIG_10	3.36175	2.59709	3.10947	2.29017	3.20076	2.87139	2.75063	3.28654	3.13071	3.13071	2.95718	2.2314	2.44584	2.67383	2.58824	2.39276	2.92803	3.28654	3.25167	2.6707	2.48322	2.17109	2.48684	2.75557	2.76049	2.87612	3.04982	3.28654	3.20958	2.7931	3.00593	3.16791	3.03731	3.03731	3.03731	2.96671	2.96671	2.96671	2.96671	2.19121	3.09408	3.05564	3.20958	3.20958	3.04982	3.27661	3.29322	3.13772	3.21641
Pfic_Ligu_LIG_11	3.67423	3.24037	3.39987	2.82843	3.4641	3.16228	3.09839	3.4641	3.4641	3.4641	3.24037	2.99153	2.79591	3.22338	3.07033	2.46152	3.24037	3.4641	3.39116	2.98164	3.01663	2.72524	2.81548	2.84606	3.13352	3	3.39116	3.60555	3.67423	3.31663	3.38368	3.52835	3.54388	3.39987	3.39987	3.4641	3.4641	3.4641	3.4641	3.31663	3.39116	3.24037	3.67423	3.67423	3.39116	3.55947	3.53553	3.39116	3.31663
Pfic_Ligu_LIG_12	3.14377	2.79662	2.96118	2.4069	3.03471	2.68505	2.54951	2.89539	2.9675	3.01342	2.86522	2.71886	2.35833	3.13578	2.65513	2.1077	2.84266	3.09527	3.14616	2.6259	2.82843	2.23327	2.55924	2.82843	2.62672	2.73572	2.91276	3.06427	3.14275	2.91276	2.81922	2.99132	3.02641	2.90447	2.76751	2.87718	2.98373	2.95118	2.97941	2.79662	3.06217	3.116	3.15705	3.14275	2.89168	3.40144	3.38756	3.23859	3.116
Pfic_Ligu_LIG_13	2.73861	3.31663	2.96602	3.16228	3.16228	3.74166	3.47481	3	2.82843	2.82843	2.82843	3.43219	2.85097	3.53308	3.33847	3.04915	2.44949	2.82843	3.31663	3.23769	3.4021	3.18518	3.33847	3.47481	2.58133	3.53553	3.08221	3.16228	3.16228	3.08221	3.04629	3.12728	3.04915	3.13006	2.8805	3	3.16228	3.08221	3.16228	3.16228	3.08221	3.60555	3	3	2.82843	3.21553	3.24037	3.08221	3.53553
Pfic_Ligu_LIG_14	2.12132	3.24037	2.60716	3.08221	2.73861	3.53553	3.32781	2.44949	2.23607	2.23607	2.44949	3.35856	2.8708	3.3886	3.20294	3.36114	1.87083	2.44949	2.82843	3.15953	3.09423	3.20294	3.28007	3.32781	2.37976	3.39116	2.91548	2.73861	2.82843	2.82843	2.87748	2.78925	2.70135	2.79236	2.60716	2.82843	3.08221	2.82843	2.73861	2.91548	2.82843	3.31663	2.64575	3	2.73861	2.79993	2.91548	2.54951	3.24037
Pfic_Ligu_LIG_15	2.70529	2.87339	2.76444	2.55969	2.85391	3.02404	2.88003	2.79618	2.75043	2.79992	2.51254	2.86257	2.42197	3.17414	2.89539	2.4029	2.4278	3.02706	3.23739	2.89029	2.64345	2.61172	2.80772	2.91339	2.49029	2.84386	2.81938	2.9437	3.08105	2.81266	2.75584	2.93882	2.97947	2.78476	2.74457	2.81339	2.82949	2.88612	2.82493	2.81504	2.73769	3.10561	2.8111	2.91425	2.54268	2.94502	2.81412	2.95758	3.11439
Pfic_Ligu_LIG_16	2.34521	3	2.70135	3.31663	2.91548	3.60555	3.51014	2.64575	2.44949	2.44949	2.64575	3.15071	2.98136	3.18272	3.42912	3.57733	2.34521	2.73861	2.91548	3.26032	3.28954	3.04284	3.35542	3.51014	2.58133	3.53553	3	2.82843	2.91548	2.91548	2.9878	2.90292	2.79236	2.8805	2.70135	2.91548	3.16228	2.91548	2.82843	2.64575	3	3.39116	2.73861	3.08221	2.82843	2.84366	3	2.82843	3.31663
Pfic_Mars_MRS_03	3.67423	2.73861	3.06984	2.54951	3.16228	2.82843	2.61172	3.60555	3.53553	3.53553	3	2.51278	2.46144	2.98164	3.02795	2.72468	3.24037	3.60555	3.53553	3.14487	2.79662	2.38086	2.94423	2.51417	3.13515	2.73861	3.4641	3.60555	3.67423	3.4641	3.36364	3.50914	3.52475	3.4531	3.37993	3.4641	3.53553	3.53553	3.53553	2.91548	3.39116	3.08221	3.53553	3.39116	3.31663	3.59038	3.60555	3.60555	3.60555
Pfic_Mars_MRS_04	3.57733	2.9819	3.31663	2.98729	3.36114	3.10217	2.90595	3.54872	3.44221	3.44221	3.20894	2.62492	2.70599	2.86138	3.09173	2.64575	3.13006	3.67614	3.6075	3.03745	3.04055	2.06306	2.71556	2.36578	3.18221	2.96747	3.34707	3.42095	3.44034	3.37548	3.14487	3.44821	3.4641	3.39116	3.31663	3.27152	3.42095	3.42095	3.44034	2.98729	3.3281	3.28723	3.58452	3.44221	3.37993	3.52388	3.45621	3.50675	3.54267
Pfic_Mars_MRS_05	3.14377	3.05304	2.91296	2.50862	3.03471	3.03471	2.91548	3.06322	2.88202	2.92929	2.86522	2.81907	2.52317	2.76972	2.64879	2.76751	2.75331	3.17502	3.22464	2.86942	2.54951	2.63702	2.34864	2.54951	2.78158	2.73572	2.91276	2.98157	3.22131	2.82563	2.82895	3.00049	3.062	2.85529	2.89411	2.87718	3.06637	2.86522	2.97941	2.61172	3.22131	3.03471	3.23527	3.22131	2.97688	3.40144	3.38756	3.23859	3.27253
Pfic_Mars_MRS_06	3.31663	2.73861	2.98729	2.64575	3.08221	3.08221	2.79662	3.24037	3.16228	3.16228	2.91548	2.60474	2.55525	2.80371	2.76921	2.98729	3	3.39116	3.39116	2.9767	2.61172	2.27344	2.38086	2.41269	2.94218	2.64575	3.08221	3.16228	3.39116	3.08221	3.04707	3.20697	3.22861	3.15022	3.06984	3.08221	3.24037	3.16228	3.16228	2.44949	3.31663	2.91548	3.31663	3.24037	3.08221	3.37503	3.39116	3.31663	3.31663
Pfic_Mars_MRS_08	3.60555	3.39116	3.12663	3	3.24037	3.4641	3.40336	3.53553	3.39116	3.39116	3	3.10902	2.88394	3.37493	3.30559	2.9624	3.24037	3.4641	3.4641	3.30003	2.92965	3.07033	2.98779	2.14076	3.04967	2.64575	3.31663	3.53553	3.67423	3.24037	3.26589	3.41555	3.43159	3.28266	3.28266	3.39116	3.4641	3.39116	3.39116	3.08221	3.39116	3	3.4641	3.31663	3.16228	3.62666	3.60555	3.60555	3.60555
Pfic_Mars_MRS_09	3.47159	2.9362	3.0961	3.09436	3.17776	3.1814	3.06531	3.40561	3.24838	3.24838	3.01632	2.63825	2.67937	2.73861	3.2022	3.13856	2.93226	3.46826	3.39541	3.08221	2.89761	2.5867	2.96157	2.86553	2.98012	2.68896	3.20082	3.32729	3.41915	3.19227	3.15601	3.31065	3.29019	3.2218	3.17814	3.19227	3.26965	3.26965	3.26965	2.77319	3.36902	2.98657	3.30448	3.22794	3.07802	3.37744	3.29397	3.32729	3.32729
Pfic_Mars_MRS_10	3.0717	2.6335	2.90316	2.78547	2.90436	2.9892	2.93524	2.9892	2.95953	2.95953	2.75742	2.54523	2.56746	2.80416	3.08221	2.80826	2.79526	3.25306	3.40329	3.01325	2.79444	2.44949	2.64575	2.88252	2.65694	2.66522	2.90942	3.0456	3.25822	2.90291	2.88491	3.06019	3.04514	2.89374	2.81573	2.93888	3.01718	3.01997	2.93315	2.36715	3.33438	2.9892	2.9892	3.01927	2.75742	3.46327	3.52757	3.50126	3.53411
Pfic_Mars_MRS_11	3.53553	3.08221	3.12663	3.08221	3.24037	3.4641	3.36468	3.4641	3.39116	3.39116	3.08221	2.8785	2.9477	3.16385	3.19046	3.20559	3.16228	3.60555	3.60555	3.16385	2.88463	2.67937	2.94602	1.95476	3.13057	3	3.31663	3.4641	3.60555	3.31663	3.12822	3.35943	3.35795	3.28266	3.12663	3.31663	3.4641	3.39116	3.39116	2.73861	3.4641	3.24037	3.4641	3.39116	3.24037	3.59038	3.53553	3.60555	3.60555
Pfic_Mars_MRS_12	3.22231	2.88463	2.79874	2.50862	2.86522	2.77659	2.73861	3.14377	3.05058	3.09527	2.68505	2.72682	2.36056	2.96852	2.7534	2.55084	2.84266	3.32877	3.30126	2.80612	2.64575	2.34925	2.14038	2.23607	2.71684	2.34183	2.99736	3.14479	3.29801	2.99736	2.91399	3.0808	3.11825	3.00006	2.95356	2.96279	3.14684	3.03471	3.06217	2.88463	3.14275	2.68505	3.15705	3.06217	2.89168	3.32713	3.31294	3.16045	3.19523
Pfic_Napo_NA13_01	3.18053	2.88768	2.99632	2.61509	3.02854	2.72472	2.70679	3.10093	2.75967	2.93526	2.85868	2.70481	2.5164	3.07709	2.68297	2.18059	2.88912	3.41643	3.41643	2.7359	2.7939	2.47748	2.57641	2.61041	2.85068	2.05628	3.05797	3.01924	3.33403	3.05797	3.00856	3.13239	3.14987	3.02607	2.943	3.13999	2.75438	3.21733	3.01924	2.88768	3.24986	2.68855	3.02854	3.19817	2.80979	3.32551	3.25371	3.22283	3.38735
Pfic_Napo_NA13_02	3.31663	3.24037	2.99016	2.91548	3.16228	3.31663	3.14684	3.24037	2.82843	3	3	3.21423	2.74472	3.37493	3.18486	2.90535	3.16228	3.08221	3.16228	3.14487	2.98373	2.85365	3.02379	2.62728	2.85811	2.54951	3.31663	3.31663	3.53553	3.08221	3.13548	3.29109	3.30773	3.15295	3.15295	3.24037	3.16228	3.16228	3.24037	3.16228	3.08221	2.82843	3.16228	3	2.91548	3.49692	3.60555	3.4641	3.67423
Pfic_Napo_NA13_04	3.24037	2.91548	2.70294	2.54951	2.91548	2.64575	2.62606	3.16228	2.91548	3	2.64575	2.79568	2.34339	3.08382	2.64226	2.40954	2.91548	3.24037	3.16228	2.64763	2.62606	2.64226	2.54589	2.62606	2.76962	2	3.08221	3.31663	3.39116	3.08221	3.05218	3.21182	3.21028	3.13143	2.96747	3.08221	3.16228	3.08221	3.16228	3	3.31663	2.34521	3.08221	2.91548	2.73861	3.31149	3.24037	3.4641	3.24037
Pfic_Napo_NA13_05	3.16228	2.91548	2.90535	2.54951	3	2.82843	2.81116	3.08221	2.73861	2.91548	2.91548	2.90706	2.50375	3.16385	2.50177	2.72783	2.82843	3.08221	3	2.64763	2.89873	2.59978	2.69422	2.62728	2.61814	2.44949	3.08221	3	3.16228	2.91548	2.81975	3.07425	3.23126	2.81799	2.90535	3	2.73861	3	3	3	3	2.73861	3	3.08221	2.73861	3.12001	3.24037	3	3.31663
Pfic_Napo_NA13_06	2.15407	2.37203	2.35183	2.64775	2.25239	2.77671	2.76921	2.17542	2.2218	2.21716	2.2081	2.57756	2.20733	2.83392	2.82366	2.67267	2.15797	2.89081	3.02512	2.74453	2.68501	2.27709	2.60267	2.44704	2.2255	2.45158	2.3001	2.29203	2.71781	2.43812	2.33569	2.44038	2.45979	2.0126	2.24734	2.39863	2.50068	2.50068	2.21054	2.06608	2.86198	2.57461	2.38569	2.86208	2.29491	2.58505	2.88652	2.91138	3.14154
Pfic_Napo_NA13_07	3.08221	2.82843	3.07996	3.24037	3.16228	3.39116	3.21264	3.16228	3	3	2.73861	2.35733	2.61578	2.56337	3.12593	2.9131	2.64575	3.24037	3.24037	2.75152	2.79662	2.69656	3.12593	2.97003	2.71194	2.91548	2.64575	2.73861	2.91548	2.54951	2.749	2.92523	3.07996	2.9131	2.9131	2.64575	2.64575	2.82843	2.64575	2.34521	3.16228	3.39116	3.16228	3.16228	2.82843	2.62504	2.44949	2.64575	2.54951
Pfic_Napo_NA13_08	2.34521	2.91548	2.62316	3.08221	2.64575	3.24037	3.07615	2.34521	2.34521	2.34521	2.44949	2.93453	2.54742	3.03818	3.04284	3.06284	2.12132	2.54951	2.54951	2.78038	2.90907	2.69422	2.95953	2.99378	2.27229	3	2.64575	2.44949	2.73861	2.54951	2.66674	2.75889	2.62316	2.62316	2.42507	2.54951	2.64575	2.54951	2.54951	2.34521	2.73861	3	2.73861	3	2.64575	2.35212	2.44949	2.34521	2.54951
Pfic_Napo_NA13_09	2.52652	2.79662	2.58759	3.04847	2.59027	3.116	3	2.6236	2.51118	2.56529	2.28243	2.94913	2.42422	3.035	2.99778	2.71467	2.25405	2.84266	2.8104	2.7881	2.73861	2.72478	2.99778	2.64575	2.17808	2.73572	2.91276	2.98157	3.06217	2.82563	2.78445	2.95858	2.84362	2.8041	2.56635	2.87718	2.81116	2.95118	2.80658	2.61172	2.71604	2.77659	2.63951	2.71604	2.42112	2.46369	2.64113	2.44713	2.59027
Pfic_Napo_NA13_10	3.06322	3.21264	2.74141	3.1294	2.95118	3.34806	3.24037	3.06322	2.70297	2.84266	2.77659	2.92093	2.69702	3.11865	3.1415	2.94774	2.66096	3.01342	2.89799	2.87892	2.82843	2.96763	3.1415	2.73861	2.57903	2.64276	2.64276	3.06427	2.97941	2.73572	2.66226	2.84388	3.06691	2.5851	2.98428	2.78893	2.89873	2.86522	2.80658	2.97003	2.97941	2.86522	2.90981	2.80658	2.42112	2.70476	2.73415	2.9135	2.95118
Pfic_Napo_NA13_11	3.08221	3.4641	3.06459	3.31663	3.31663	3.53553	3.47789	3.24037	3.16228	3.16228	2.82843	2.8218	2.80041	3.01179	3.28199	3.06459	2.73861	3.16228	3.31663	2.84092	3.01592	3.20491	3.20491	3.17738	2.80261	3.08221	2.54951	2.73861	2.91548	2.54951	2.8218	2.99375	3.22362	2.9819	3.06459	2.54951	2.64575	2.73861	2.64575	2.91548	3.08221	3.53553	3.16228	3.16228	2.73861	2.7224	2.44949	2.73861	2.82843
Pfic_Napo_NA13_12	2.44949	2.82843	2.72626	3.16228	2.91548	3.24037	3.13386	2.44949	2.44949	2.44949	2.54951	2.58413	2.71083	2.87145	3.09893	3.07124	2.34521	2.82843	3	2.87145	2.88463	2.66522	3.09893	3.05304	2.61814	2.82843	2.44949	2.44949	2.64575	2.54951	2.58413	2.58413	2.63296	2.43567	2.63296	2.64575	2.73861	2.73861	2.34521	2.23607	3	3.08221	2.64575	3	2.44949	2.62504	2.54951	2.73861	2.82843
Pfic_Napo_NA13_13	2.91548	2.91548	2.8328	3	3.08221	3.31663	3.21264	2.91548	2.73861	2.73861	2.73861	2.40208	2.67808	2.6917	3.07033	3.00412	2.54951	2.73861	2.73861	2.6917	2.79662	2.6319	3.07033	2.97003	2.61814	3	2.54951	2.64575	2.54951	2.23607	2.50399	2.60192	2.74313	2.35048	2.74313	2.44949	2.73861	2.44949	2.23607	2.34521	2.91548	3.31663	3	3.08221	2.64575	2.57816	2.73861	2.73861	2.73861
Pfic_Napo_NA13_14	3.16228	3.08221	3.06459	3.24037	3.24037	3.4641	3.36468	3.24037	3.16228	3.16228	2.82843	2.33721	2.70967	2.56337	3.20491	2.9819	2.73861	3.24037	3.24037	2.75152	2.88463	2.78773	3.12593	3.05304	2.80261	3	2.54951	2.64575	2.82843	2.44949	2.73177	2.90905	3.14511	2.89684	2.9819	2.44949	2.54951	2.64575	2.54951	2.44949	3.16228	3.4641	3.24037	3.24037	2.82843	2.67148	2.54951	2.73861	2.64575
Pfic_Napo_NA13_16	3.24037	3.39116	3.05547	3.39116	3.08221	3.53553	3.33167	3.31663	3.16228	3.24037	2.82843	3.11867	2.76796	3.22338	3.3573	2.8872	2.82843	3.16228	3.08221	2.89658	2.93258	3.12593	3.28199	2.66459	2.75149	2.91548	2.73861	3.16228	3.16228	2.91548	3.03745	3.19783	3.36688	3.13623	3.21495	3	2.91548	3.08221	2.91548	3.16228	3.24037	3.31663	3.31663	3.16228	2.91548	2.94445	3.08221	3.24037	3.24037
Pfic_Sant_FE13_1	2.44949	3	2.51115	2.91548	2.73861	2.82843	2.89539	2.54951	2.44949	2.44949	2.34521	2.81552	2.28575	3.10182	2.75742	2.60881	2.64575	2.82843	3.16228	2.47412	2.98049	2.84664	2.75742	2.98049	2.27211	2.44949	2.73861	2.91548	3.08221	2.73861	2.63195	2.90295	2.88199	2.70294	2.51115	2.73861	2.73861	2.73861	2.73861	2.73861	3	2.54951	2.34521	2.54951	2.12132	2.99217	2.91548	3.24037	3.24037
Pfic_Sant_FE13_10	2.23607	3	2.50087	3	2.44949	2.82843	2.9675	2.34521	2.23607	2.44949	2.34521	3.07976	2.48311	3.27575	2.90436	2.95878	2.12132	3	2.82843	2.68896	2.9675	2.90436	2.90436	3.13146	2.48465	2.82843	2.73861	2.23607	2.64575	2.73861	2.73585	2.73585	2.69339	2.69339	2.50087	2.54951	2.44949	2.54951	2.44949	2.64575	3	2.73861	2.64575	3.16228	2.73861	2.62218	2.64575	2.34521	2.54951
Pfic_Sant_FE13_11	3.24037	2.73861	2.96747	3.08221	3	3.08221	2.97003	3.16228	3	3	2.82843	2.62995	2.59117	2.84794	3.17858	3.05055	3	3.31663	3.31663	3.01841	2.97003	2.66522	2.93315	3.05304	2.76812	2.12132	3.16228	3.31663	3.4641	3.16228	3.14907	3.30403	3.28723	3.13143	3.05055	3.24037	3.16228	3.31663	3.16228	2.64575	3.4641	2.64575	3	3	2.73861	3.06445	3.31663	3.4641	3.4641
Pfic_Sant_FE13_12	3.13006	2.52818	2.82843	2.21899	2.8805	2.57361	2.46702	3.09733	2.88943	2.88943	2.60716	2.1192	1.92749	2.50765	2.52008	1.73205	2.70135	3.00234	3.00234	2.51534	2.52717	1.88368	2.04114	2.39552	2.47517	2.19223	2.7754	3.03362	3.13623	2.71916	2.82684	2.9985	3	2.82843	2.82843	2.86407	2.86407	2.86407	2.8872	2.53454	3.01268	2.7939	3.05758	2.97469	2.72468	3.17165	3.15363	3.13006	3.17025
Pfic_Sant_FE13_2	3.31663	2.73861	3.15703	2.91548	3.24037	3.16228	2.97003	3.24037	3.08221	3.08221	2.91548	2.23086	2.40445	2.45152	2.96166	1.99169	3	3.39116	3.39116	2.74043	2.88463	2.06675	2.69656	2.79662	2.94321	2.64575	3	3.31663	3.39116	3	3.07843	3.23678	3.23525	3.15703	3.07682	3.16228	3.08221	3.24037	3.08221	2.54951	3.31663	3.08221	3.31663	3.31663	2.91548	3.14497	3.24037	3.4641	3.31663
Pfic_Sant_FE13_3	2.64575	2.73861	2.86407	3	2.73861	3	2.88463	2.73861	2.73861	2.73861	2.54951	2.41637	2.3957	2.57604	2.93315	2.7754	2.54951	3.24037	3.24037	2.76333	2.97003	2.36715	2.66522	3.05304	2.68089	2.91548	2.54951	2.54951	2.91548	2.73861	2.88771	2.88771	2.86407	2.86407	2.7754	2.64575	2.73861	2.73861	2.54951	2.34521	3.39116	3.08221	3.08221	3.39116	3	3.22348	3.39116	3.24037	3.39116
Pfic_Sant_FE13_4	3.16228	3	2.90239	2.73861	3	2.91548	2.87494	3.08221	3	3.08221	2.64575	2.35794	2.43052	2.26627	2.6022	2.43391	2.73861	3.31663	3.24037	2.67133	2.4011	2.50429	2.6022	2.60101	2.83641	2.82843	2.82843	3.16228	3.24037	2.82843	2.92573	3.09191	3.15022	2.98729	2.98729	2.91548	2.91548	2.91548	2.91548	2.44949	3.31663	3.08221	3.31663	3.31663	2.91548	3.13609	3.24037	3.39116	3.08221
Pfic_Sant_FE13_5	3.24037	2.73861	2.9624	2.82843	3	3.08221	3.05304	3.16228	3.16228	3.16228	2.82843	2.58471	2.64731	3.06674	3.09893	2.78852	3	3.31663	3.39116	3.06674	2.88463	2.66522	3.09893	2.61172	2.7114	2.64575	3	3.24037	3.39116	3.08221	3.02997	3.19072	3.12663	2.87677	2.9624	3.16228	3.08221	3.24037	3.08221	2.34521	3.39116	3.08221	3.08221	3.08221	2.73861	3.37503	3.53553	3.53553	3.53553
Pfic_Sant_FE13_6	3.08221	2.82843	3.0421	3.16228	3	3.16228	3.05304	3.08221	3	3	2.82843	2.51917	2.58752	2.46817	3.09893	2.95878	2.73861	3.39116	3.39116	2.84462	2.97003	2.5697	2.5697	3.13386	2.67629	2.64575	2.91548	3.08221	3.31663	3	3.05716	3.21656	3.20225	3.0421	2.95878	3	2.91548	3.08221	3	2.54951	3.39116	3.08221	3.16228	3.31663	2.91548	2.98175	3.31663	3.16228	3.31663
Pfic_Sant_FE13_7	3.16228	2.82843	3.1232	3.08221	3.16228	3.31663	3.13386	3.16228	3	3	2.82843	2.4218	2.6234	2.472	3.12593	2.59892	2.82843	3.31663	3.39116	2.6666	2.88463	2.6022	2.78773	3.13386	2.76627	2.91548	2.73861	3.08221	3.24037	2.82843	2.97744	3.14088	3.1232	3.0421	2.95878	2.91548	2.82843	3	2.91548	2.44949	3.39116	3.31663	3.24037	3.24037	2.82843	3.22348	3.31663	3.4641	3.39116
Pfic_Sant_FE13_8	3.16228	2.91548	3.1232	3.08221	3.24037	3.24037	3.05304	3.24037	3.08221	3.08221	2.82843	2.30764	2.61578	2.46391	2.96166	2.78467	2.91548	3.31663	3.4641	2.56337	2.88463	2.6022	2.78773	3.05304	2.85521	2.64575	2.64575	2.82843	3.16228	2.73861	2.97073	3.13452	3.20225	3.1232	3.0421	2.82843	2.73861	2.91548	2.82843	2.23607	3	3.24037	3.24037	3.24037	2.64575	3.14497	3	3.08221	2.91548
Pfic_Sant_FE13_9	2.55761	2.54753	2.73662	2.80032	2.65162	2.88821	2.85707	2.70881	2.6993	2.69548	2.41527	2.28323	2.36844	2.45074	2.90605	2.45858	2.29918	3.08891	3.25023	2.54668	2.79334	2.33348	2.72858	2.88145	2.37835	2.72622	2.29918	2.39774	2.78373	2.49984	2.63975	2.73281	2.72984	2.63667	2.54009	2.39774	2.39774	2.49984	2.39774	2.13153	3.08891	3.16003	2.83573	3.08891	2.65355	3.1895	3.24675	3.13585	3.31262
Pfic_Slov_ADR_100	3.08221	3.24037	2.98837	3.31663	3.08221	3.53553	3.33038	3.08221	3	2.82843	2.91548	3.18134	2.87993	3.26965	3.33217	3.45403	2.64575	3.31663	3	3.0316	2.93112	3.25628	3.25628	3.33038	2.91595	3.24037	3.24037	3.08221	3	3.08221	3.18134	3.10176	3.07089	3.2296	2.98837	3.16228	3.24037	3.24037	2.91548	2.82843	3.24037	3.24037	3.08221	3.39116	3.08221	2.50039	2.91548	2.54951	2.64575
Pfic_Slov_ADR_52	2.73861	3.08221	2.43523	3	2.73861	3.16228	3.06567	2.82843	2.54951	2.54951	2.34521	2.73998	2.51964	3.01283	3.04491	2.72586	2.54951	2.91548	2.73861	2.66029	2.71999	2.96166	2.96166	2.98301	2.52433	2.91548	2.82843	2.91548	2.91548	2.82843	2.91676	2.82975	2.72586	2.98837	2.63255	2.91548	3	2.91548	2.73861	2.54951	3.08221	3	2.91548	3.08221	2.73861	2.70124	3	2.91548	2.64575
Pfic_Slov_ADR_56	2.91548	3.08221	3.07089	3.31663	3	3.39116	3.17671	3	2.82843	2.73861	2.91548	3.2757	2.76075	3.36152	3.21277	3.38088	2.64575	3.08221	2.91548	2.96645	3.09701	3.13399	3.21277	3.33038	2.45006	3.08221	3.16228	3.16228	3.24037	3.16228	3.11932	3.2757	3.2296	3.15124	2.98837	3.16228	3.16228	3.24037	3.08221	2.91548	3.31663	3.16228	3.08221	3.24037	3	2.67605	3.08221	2.44949	2.73861
Pfic_Slov_ADR_57	3.60555	3.31663	3.30611	3.31663	3.39116	3.39116	3.33167	3.67423	3.53553	3.4641	3	3.02009	2.82171	3.19227	3.43095	3.2296	3	3.4641	3.31663	3.0316	2.75682	3.3573	3.3573	3.25577	3.06575	3	3.31663	3.53553	3.4641	3.24037	3.40895	3.5526	3.52567	3.52567	3.45403	3.39116	3.24037	3.4641	3.24037	3.16228	3.31663	3.31663	3.39116	3.24037	3.16228	3.02817	2.91548	3	2.91548
Pfic_Slov_ADR_59	3.39116	3.24037	3.07089	3.16228	3.24037	3.39116	3.31424	3.4641	3.24037	3.24037	2.91548	3.12605	2.78725	3.21588	3.30559	3.38088	2.73861	3	2.73861	2.97353	2.73572	3.30559	3.30559	3.23793	2.77491	2.64575	3	3.4641	3.31663	2.82843	3.2821	3.43106	3.45403	3.30611	3.30611	3.31663	3.31663	3.31663	3.24037	3.24037	3.08221	3.24037	3.24037	3.08221	3	2.4083	2.64575	2.54951	2.73861
Pfic_Slov_ADR_92	3	3	3.07089	3.24037	2.91548	3.16228	3.15977	3	3	2.91548	2.91548	3.25898	2.76151	3.34524	3.15203	3.45403	2.44949	3.39116	3	2.94798	2.91276	3.15203	3.15203	3.38883	2.77491	2.82843	3	3.16228	3.16228	2.91548	3.25898	3.33481	3.2296	3.2296	3.07089	3.24037	3.16228	3.31663	3	2.82843	3.24037	3.08221	3.08221	3.4641	3.24037	2.46047	2.82843	2.23607	2.54951
Pfic_Slov_ADR_93	2.34521	3	2.51968	3.24037	2.73861	3.31663	3.15977	2.44949	2.23607	2.12132	2.44949	3.05233	2.65919	3.1572	3.09893	3.13828	2.23607	2.91548	2.91548	2.90997	2.91276	3.01718	3.09893	3.07964	2.52329	2.64575	2.34521	2.73861	2.73861	2.23607	2.70494	2.70494	2.61702	2.71087	2.61702	2.73861	2.82843	2.82843	2.44949	2.44949	3	2.91548	2.54951	2.91548	2.64575	2.65592	2.73861	2.82843	2.91548
Pfic_Slov_ADR_94	2.91548	3.08221	2.9035	3.31663	3.08221	3.31663	3.32974	3	3	3	3	3.39846	2.92481	3.48126	3.23037	3.52567	2.64575	3.16228	3.08221	3.10148	3.25379	3.23037	3.30686	3.47666	2.53302	3.39116	3.31663	3.31663	3.24037	3.24037	3.1701	3.32408	3.38088	3.07089	3.07089	3.24037	3.16228	3.31663	3.08221	3.16228	3.24037	3.31663	3	3.31663	2.91548	2.53358	3.08221	2.54951	3.08221
Pfic_Slov_ADR_96	2.91548	3.24037	2.98837	3.39116	3	3.53553	3.46181	2.91548	2.91548	2.91548	3	3.50317	3.04585	3.58356	3.45475	3.73234	2.64575	3.39116	3.08221	3.2927	3.15977	3.38161	3.38161	3.53329	3.08333	3.08221	3.08221	2.91548	3	2.91548	3.20503	3.04503	3.07089	3.15124	2.9035	3.24037	3.39116	3.31663	2.91548	3.08221	3.4641	3.31663	3.08221	3.60555	3.31663	2.57459	3.16228	2.82843	3
Pfic_Slov_ADR_97	2.64575	2.82843	2.53581	3	2.64575	3.08221	3.15977	2.64575	2.64575	2.54951	2.64575	3.06566	2.6274	3.23542	3.0717	3.2296	2.34521	3.08221	2.91548	2.90997	2.99736	2.9892	3.0717	3.23793	2.48011	2.73861	2.73861	2.91548	2.82843	2.44949	2.81038	2.89797	2.81609	2.72586	2.63255	2.82843	2.91548	2.91548	2.54951	2.54951	3.08221	2.91548	2.64575	3.08221	2.82843	2.70183	3.08221	2.64575	2.82843
Pfic_Slov_ADR_98	2.73861	3.39116	2.61456	3.31663	2.82843	3.39116	3.21665	2.73861	2.64575	2.64575	2.44949	2.96712	2.69061	3.077	3.12593	2.97253	2.54951	3.08221	2.82843	2.63968	2.88909	3.12593	3.04491	3.13796	2.82892	2.91548	2.54951	2.91548	2.82843	2.54951	2.96712	2.96712	2.79927	3.05547	2.8872	2.73861	2.91548	2.73861	2.54951	2.64575	3.24037	3.16228	3.16228	3.31663	3	2.5331	3	3.08221	2.82843
Pfic_Slov_ADR_99	2.82843	3.08221	2.98837	3.24037	2.91548	3.31663	3.38883	2.91548	2.82843	2.73861	2.91548	3.2757	2.8697	3.36152	3.30686	3.52567	2.54951	3.24037	2.91548	3.13047	2.99736	3.23037	3.23037	3.31424	2.89044	2.82843	2.82843	2.91548	3	2.73861	3.03812	3.03812	3.2296	2.98837	3.07089	3.08221	3.24037	3.16228	2.73861	2.91548	3.39116	3.16228	3	3.4641	3.16228	2.70183	3.08221	2.73861	2.91548
Pfic_Sout_CRO08_01	3.16228	3.31663	3.01944	3.31663	3	3.31663	3.3685	3.16228	3.16228	3.24037	3.08221	3.46514	3.05377	3.59029	3.30686	3.40838	2.54951	3.39116	3	3.22338	3.05726	3.15203	3.38161	3.21665	2.99817	3.24037	3.4641	3.4641	3.39116	3.4641	3.39223	3.46514	3.48095	3.33422	3.25838	3.31663	3.4641	3.53553	3.31663	3.31663	3.16228	3.24037	3.16228	3.4641	3	2.58119	2.64575	2.73861	3
Pfic_Sout_CRO08_02	3.39116	3.4641	3.44563	3.60555	3.31663	3.53553	3.44192	3.39116	3.4641	3.39116	3.24037	3.59767	3.00103	3.61536	3.38161	3.79109	2.82843	3.74166	3.31663	3.17346	3.21665	3.45475	3.38161	3.65333	2.9744	3.53553	3.4641	3.31663	3.53553	3.53553	3.59767	3.73407	3.72457	3.58781	3.44563	3.31663	3.31663	3.53553	3.4641	3.24037	3.60555	3.4641	3.60555	3.87298	3.31663	2.72334	2.73861	1.87083	2.34521
Pfic_Sout_CRO08_03	2.91548	3	2.91346	3.24037	2.73861	3.16228	3.13796	3	2.91548	3	2.82843	3.35164	2.77138	3.42713	3.15203	3.53388	2.23607	3.31663	2.91548	3.0406	2.88909	3.23037	3.23037	3.3685	2.73661	3.16228	3.16228	3.16228	3.24037	3.24037	3.2762	3.35164	3.23856	3.0803	3.0803	3.16228	3.24037	3.39116	3.16228	3.08221	3.24037	3.08221	3	3.31663	2.82843	2.21734	2.23607	2.23607	2.64575
Pfic_Sout_CRO08_04	2.91548	3.31663	3.13623	3.4641	3.08221	3.39116	3.29345	3	3.08221	3.08221	2.91548	3.51695	2.99472	3.5402	3.23037	3.65184	2.44949	3.31663	3	3.0055	3.05726	3.30686	3.23037	3.5138	2.88806	3.53553	3.24037	3.24037	3.24037	3.39116	3.37179	3.44514	3.2918	3.13623	3.05547	3.16228	3.24037	3.39116	3.16228	3.16228	3.16228	3.31663	3.24037	3.60555	2.91548	2.21734	2.54951	2.44949	2.82843
Pfic_Sout_CRO08_05	3	3.24037	3.14784	3.39116	3.08221	3.31663	3.21665	3.16228	3.16228	3.08221	3	3.51896	2.89992	3.53189	3.23037	3.66181	2.54951	3.24037	2.91548	3.07802	2.97436	3.23037	3.23037	3.44192	2.61551	3.39116	3.31663	3.39116	3.4641	3.4641	3.44719	3.5893	3.45092	3.22628	3.22628	3.24037	3.24037	3.4641	3.39116	3.24037	3.31663	3.08221	3.16228	3.39116	2.82843	2.32736	2.54951	2.34521	2.73861
Pfic_Sout_CRO08_06	3	3	2.8872	3.16228	2.64575	3.08221	2.99449	3	3	3	2.82843	3.17276	2.58183	3.27575	3.0717	3.2918	2.44949	3.31663	2.91548	2.78038	2.99449	2.9892	2.9892	3.15705	2.65556	3.16228	3.08221	3.08221	3.24037	3.24037	3.25061	3.40095	3.36688	3.21495	3.05547	3.08221	3	3.24037	3.08221	2.91548	3.24037	3.08221	3.24037	3.53553	3.08221	2.35303	2.64575	2.34521	2.64575
Pfic_Sout_CRO08_07	3.16228	3.31663	2.96602	3.39116	2.91548	3.39116	3.28301	3.31663	3.08221	3.24037	2.82843	3.39743	2.7286	3.35339	3.11449	3.50675	2.44949	3.31663	2.82843	2.87145	2.78893	3.27109	3.19375	3.3583	2.70751	3.39116	3.08221	3.31663	3.31663	3.31663	3.32303	3.47023	3.36114	3.28592	3.28592	3.08221	3.24037	3.16228	3.39116	3.31663	3.24037	3.24037	3.39116	3.31663	3.08221	2.41825	2.44949	2.12132	2.34521
Pfic_Sout_CRO08_08	3.24037	3.39116	3.23657	3.31663	3.39116	3.53553	3.37296	3.39116	3.24037	3.24037	2.91548	3.12654	2.92768	3.20934	3.28199	3.31291	2.64575	3.08221	2.91548	2.96645	2.80658	3.3573	3.3573	3.29801	2.82649	3.24037	3.24037	3.31663	3.08221	3.24037	3.04553	3.2055	3.46055	3.15839	3.31291	3.39116	3.24037	3.4641	3	3.24037	2.82843	3.39116	3.08221	2.82843	2.73861	2.2241	2	2.44949	2.44949
Pfic_Sout_CRO08_09	3.31663	3.4641	3.22395	3.4641	3.16228	3.4641	3.3685	3.39116	3.31663	3.39116	3.08221	3.23492	2.94521	3.32729	3.25628	3.44875	2.54951	3.53553	3.16228	2.9276	2.97436	3.33217	3.25628	3.44192	2.99817	3.31663	3.08221	3.16228	3.31663	3.16228	3.38596	3.53054	3.52049	3.44875	3.30058	3.08221	3.08221	3.31663	3.24037	3.16228	3.31663	3.4641	3.4641	3.60555	3.08221	1.97904	1.58114	2.23607	2.44949
Pfic_Sout_CRO08_10	3.37392	3.28954	3.01611	3.2083	3.03471	3.27253	3.39116	3.29899	3.13146	3.17502	3.03471	2.99227	2.86913	3.09294	3.08005	3.28188	2.56529	3.40305	2.8104	2.76198	2.82843	3.15031	3.16017	3.31663	2.84074	3.07964	3.15977	3.44815	3.29801	3.23793	3.24184	3.46547	3.46229	3.12479	3.31473	3.28301	3.22531	3.34806	3.14275	2.97003	3.22131	3.116	3.3863	3.44628	2.97688	2.22187	2.4445	1.99711	2.0517
Pfic_Sout_CRO08_11	3.31663	3.31663	3.36114	3.53553	3.24037	3.53553	3.52995	3.39116	3.39116	3.24037	3.24037	3.54154	3.02994	3.49932	3.30686	3.78118	2.64575	3.60555	3.24037	3.20082	3.15603	3.38161	3.38161	3.66886	2.88628	3.60555	3.4641	3.4641	3.53553	3.53553	3.54154	3.68002	3.64655	3.36114	3.43472	3.39116	3.39116	3.53553	3.4641	3.24037	3.53553	3.4641	3.4641	3.74166	3.24037	2.60623	2.91548	2	2.54951
Pfic_Sout_CRO08_12	3.16228	3.08221	2.89684	3.31663	2.82843	3.16228	3.27253	3.24037	3.08221	3.08221	2.73861	3.51503	2.69762	3.45886	3.0518	3.52019	2.64575	3.53553	3	2.90925	2.95118	3.36355	3.21146	3.27253	2.89647	3.4641	3.53553	3.60555	3.53553	3.4641	3.36978	3.58545	3.52019	3.44844	3.22362	3.31663	3.39116	3.24037	3.4641	3.16228	3.39116	2.91548	3.31663	3.39116	3.39116	2.78913	3.08221	2.82843	2.54951
Pfic_Sout_CRO08_13	3.53553	3.4641	3.43472	3.53553	3.39116	3.60555	3.58425	3.60555	3.53553	3.39116	3.24037	3.34916	3.08593	3.37929	3.40637	3.57733	2.82843	3.74166	3.31663	3.14954	3.13796	3.47899	3.40637	3.58425	2.99817	3.60555	3.39116	3.67423	3.60555	3.53553	3.56607	3.70363	3.57733	3.28592	3.50675	3.39116	3.4641	3.60555	3.53553	3.31663	3.53553	3.60555	3.60555	3.74166	3.16228	2.58119	2.82843	2.44949	2.64575
Pfic_Sout_CRO08_14	3.08221	3.39116	2.83318	3.24037	3	3.39116	3.30256	3.08221	2.91548	3	2.54951	3.1777	2.7382	3.25129	3.22907	3.32068	2.64575	2.91548	2.64575	2.84092	2.72156	3.22907	3.1507	3.14752	2.67643	3.08221	3.08221	3.16228	3.24037	2.91548	3.1777	3.33133	3.24452	3.24452	3.08657	3.08221	3.16228	3	3.08221	2.91548	3	3	3.24037	3.16228	2.91548	2.34023	2.34521	2	2.12132
Pfic_Ulla_ULL13_1	2.23607	2.73861	2.50944	2.91548	2.12132	3	3.07441	2.34521	2.34521	2.34521	2.34521	2.92024	2.27285	3.11938	3.0717	2.79236	2.12132	3.24037	3.08221	2.78038	2.90723	2.81697	2.81697	2.90723	2.40842	2.64575	2.44949	2.23607	2.82843	2.64575	2.651	2.651	2.70135	2.60716	2.50944	2.44949	2.73861	2.64575	2.34521	2.34521	3.16228	2.91548	2.54951	3.16228	2.73861	3.16571	3.16228	2.82843	3.16228
Pfic_Ulla_ULL13_10	1.87083	3.08221	2.16861	3	1.87083	2.82843	3.116	2.12132	2.12132	2.44949	2	3.17927	2.41665	3.37711	3.0717	2.86407	2.23607	3	3	2.81156	3.27253	2.9892	2.90436	3.19523	2.41862	3.08221	2.34521	2.34521	2.82843	2.73861	2.75822	2.75822	2.58899	2.49056	2.49056	2.34521	2.64575	2.23607	2.44949	2.64575	3.16228	2.82843	2.64575	3.16228	2.64575	3.12718	3.39116	3.16228	3.24037
Pfic_Ulla_ULL13_11	2.04025	3.19046	2.64872	3.21231	2.70422	3.29357	3.32779	2.37962	2.37962	2.48288	2.51253	3.22835	2.74093	3.39892	3.30665	3.00533	2.37717	2.86741	3.24964	3.06277	3.39635	3.01762	3.17965	3.14504	2.44949	3.13057	2.55275	2.23976	2.71194	2.64887	2.66638	2.66638	2.74148	2.59218	2.55259	2.34873	2.46495	2.55275	2.34873	2.79514	2.97863	3.28829	2.51253	3.05169	2.41098	3.16685	3.23868	3.08043	3.60403
Pfic_Ulla_ULL13_2	2.44949	3	2.70135	3.08221	2.64575	3.24037	3.22531	2.64575	2.34521	2.54951	2.44949	3.03593	2.594	3.22794	3.28775	3.13006	2.34521	3.16228	3.24037	2.98657	2.98373	3.05111	3.05111	3.14684	2.60777	3	2.44949	2.34521	2.91548	2.73861	2.68643	2.68643	2.50944	2.30158	2.60716	2.64575	2.54951	2.73861	2.54951	2.64575	3.16228	3.16228	2.73861	3.08221	2.64575	3.07772	3.24037	2.91548	3.39116
Pfic_Ulla_ULL13_3	2.44949	3.08221	2.62439	3.08221	2.54951	3.24037	3.14241	2.34521	2	2.34521	2.64575	3.05074	2.68865	3.37929	3.2108	3.06389	2.54951	2.91548	2.91548	2.90165	3.14241	2.96804	3.13198	3.14241	2.674	2.82843	2.44949	2.54951	2.82843	2.73861	2.60902	2.60902	2.4264	2.21075	2.52733	2.64575	2.82843	2.82843	2.44949	2.44949	3.31663	3	2.73861	3.08221	2.44949	3.15349	3.39116	3.39116	3.53553
Pfic_Ulla_ULL13_4	2.64575	3.31663	2.87304	3.24037	3	3.39116	3.22098	2.73861	2.44949	2.54951	2.73861	3.1103	2.7451	3.37929	3.25822	3.1232	2.64575	3	3.16228	2.90165	3.22098	3.10097	3.18056	3.29768	2.68242	3.08221	2.44949	2.34521	2.44949	2.73861	2.27463	2.67843	2.50087	2.39883	2.69339	2.34521	2.73861	2.73861	2.64575	2.73861	3.24037	3.31663	2.91548	2.73861	2.54951	3.23179	3.08221	3.31663	3.53553
Pfic_Ulla_ULL13_5	2.12132	3	2.61456	3.08221	2.54951	3.08221	3.06637	2.23607	2.12132	2.34521	2.44949	3.09534	2.58467	3.35339	3.15203	3.13623	2.34521	2.82843	3.08221	2.87145	3.22531	2.9892	3.0717	3.30191	2.41862	3	2.44949	2	2.64575	2.64575	2.66104	2.66104	2.51712	2.41576	2.41576	2.54951	2.23607	2.64575	2.23607	2.44949	3.16228	3.08221	2.54951	3.08221	2.54951	2.99539	3.24037	2.82843	3.31663
Pfic_Ulla_ULL13_6	2.12132	3	2.61456	3.08221	2.54951	3.08221	3.06637	2.23607	2.12132	2.34521	2.44949	3.09534	2.58467	3.35339	3.15203	3.13623	2.34521	2.82843	3.08221	2.87145	3.22531	2.9892	3.0717	3.30191	2.41862	3	2.44949	2	2.64575	2.64575	2.66104	2.66104	2.51712	2.41576	2.41576	2.54951	2.23607	2.64575	2.23607	2.44949	3.16228	3.08221	2.54951	3.08221	2.54951	2.99539	3.24037	2.82843	3.31663
Pfic_Ulla_ULL13_7	2.60716	3.14511	2.54951	2.98729	2.40776	3.25937	3.24009	2.56777	2.08537	2.41843	2.70135	3.01179	2.66964	3.29669	3.19104	3.16228	2.40776	2.83091	2.74117	2.98442	3.20914	3.06271	3.16199	3.26352	2.57818	2.96747	2.49056	2.28098	2.70849	2.52861	2.65911	2.65911	2.73861	2.64575	2.64575	2.49056	2.68382	2.58899	2.41576	2.43391	3.17431	3.21028	2.80157	3.13828	2.63133	3.2762	3.23193	2.8805	3.17025
Pfic_Ulla_ULL13_8	2.12132	3	2.21075	2.91548	2.23607	2.73861	3.03471	2.12132	2.12132	2.34521	2.12132	3.10365	2.48607	3.35339	2.9892	3.06389	2.34521	2.91548	2.73861	2.6917	2.95118	2.9892	2.90436	3.19523	2.6172	2.82843	2.73861	2.54951	2.82843	2.82843	2.76272	2.76272	2.62439	2.52733	2.52733	2.64575	2.91548	2.54951	2.44949	2.44949	3.08221	2.44949	2.54951	3.08221	2.54951	2.69801	2.91548	2.82843	2.73861
Pfic_Ulla_ULL13_9	2.12132	3	2.59892	3.08221	2.54951	3.08221	3.06182	2.23607	2.12132	2.23607	2.44949	3.1103	2.61819	3.37929	3.15203	3.1232	2.34521	2.91548	3.08221	2.90165	3.22098	2.9892	3.0717	3.29768	2.41862	2.91548	2.44949	2.34521	2.82843	2.73861	2.67843	2.67843	2.39883	2.18045	2.39883	2.54951	2.54951	2.73861	2.44949	2.44949	3.16228	2.91548	2.44949	3	2.23607	2.99073	3.16228	3.08221	3.4641
[truncated: 119 more columns]

## Sheet: S3_Euclidean_I.fasc
Table S3. Euclidean distances between each host individual for I. fasciculata using microsatellites markers .
I. fasciculata	Ifas_Alic_AL10_09	Ifas_Alic_AL10_10	Ifas_Alic_AL10_11	Ifas_Alic_AL10_12	Ifas_Alic_AL10_17a	Ifas_Alic_AL10_17c	Ifas_Alic_AL10_20	Ifas_Alic_AL10_26	Ifas_Blan_AF10_1	Ifas_Blan_AF10_10	Ifas_Blan_AF10_11	Ifas_Blan_AF10_12	Ifas_Blan_AF10_13	Ifas_Blan_AF10_14	Ifas_Blan_AF10_15	Ifas_Blan_AF10_16	Ifas_Blan_AF10_17	Ifas_Blan_AF10_18	Ifas_Blan_AF10_19	Ifas_Blan_AF10_2	Ifas_Blan_AF10_20	Ifas_Blan_AF10_21	Ifas_Blan_AF10_22	Ifas_Blan_AF10_23	Ifas_Blan_AF10_24	Ifas_Blan_AF10_25	Ifas_Blan_AF10_3	Ifas_Blan_AF10_4	Ifas_Blan_AF10_5	Ifas_Blan_AF10_6	Ifas_Blan_AF10_7	Ifas_Blan_AF10_9	Ifas_Cabr_BF10_1	Ifas_Cabr_BF10_2	Ifas_Cabr_BF10_3	Ifas_Cabr_BF10_4	Ifas_Cabr_BF10_5	Ifas_Cabr_CAB10_1	Ifas_Cabr_CAB10_2	Ifas_Cabr_CAB10_3	Ifas_Cabr_CAB10_4	Ifas_Cabr_CAB14_01	Ifas_Cabr_CAB14_02	Ifas_Cabr_CAB14_03	Ifas_Cabr_CAB14_04	Ifas_Cabr_CAB14_05	Ifas_Cabr_CAB14_06	Ifas_Cabr_CAB14_07	Ifas_Cabr_CAB14_08
Ifas_Alic_AL10_09	0
Ifas_Alic_AL10_10	3.24037	0
Ifas_Alic_AL10_11	3.39116	2.82843	0
Ifas_Alic_AL10_12	3.08221	2.73861	3.39116	0
Ifas_Alic_AL10_17a	3.53553	3.31663	3.4641	3.31663	0
Ifas_Alic_AL10_17c	3.937	3.24037	3.67423	3.31663	2.44949	0
Ifas_Alic_AL10_20	2.44949	3.31663	3.31663	3	3.31663	3.53553	0
Ifas_Alic_AL10_26	2.91548	3.16228	3.60555	3.31663	3.39116	3.60555	2.64575	0
Ifas_Blan_AF10_1	3.39116	3	2.91548	3.53553	3.08221	3	3.08221	2.82843	0
Ifas_Blan_AF10_10	3.08221	2.82843	3.24037	2.91548	3.53553	3.4641	3	3.31663	3.39116	0
Ifas_Blan_AF10_11	3.60555	2.91548	2.23607	3.60555	3.53553	3.67423	3.39116	3.31663	2.64575	3.31663	0
Ifas_Blan_AF10_12	3.24037	3	2.73861	3.24037	3.16228	3.53553	2.44949	3	2.82843	3.08221	2.54951	0
Ifas_Blan_AF10_13	3.67423	3.39116	3.4641	3.67423	3.4641	3.4641	3.24037	3.24037	2.82843	3.08221	3.31663	2.91548	0
Ifas_Blan_AF10_14	3.08221	2.91548	3.08221	3.08221	2.82843	3	3	3	2.73861	2.91548	3.08221	2.91548	2.73861	0
Ifas_Blan_AF10_15	3.24037	3	3.24037	3.08221	3	3.31663	2.91548	3	3.24037	3.24037	3.39116	2.73861	3.31663	2.54951	0
Ifas_Blan_AF10_16	3.16228	3.08221	2.64575	3.16228	3.53553	3.4641	3.08221	3.39116	3	2.73861	3.24037	3.08221	3	2.73861	3	0
Ifas_Blan_AF10_17	3.74166	3.53553	3.67423	3.74166	3.4641	3.53553	3.31663	3.67423	3.39116	3.31663	3.67423	3	2.44949	3.08221	3.4641	3	0
Ifas_Blan_AF10_18	2.64575	3	2.73861	3.31663	3.16228	3.24037	2.82843	3.31663	2.54951	2.82843	3.08221	2.91548	3.08221	2.64575	3.31663	2.73861	3.16228	0
Ifas_Blan_AF10_19	3.08221	2.82843	2.64575	3.08221	3.39116	3.31663	2.82843	3.4641	3.16228	2.82843	3	2.34521	3.31663	3.16228	2.82843	2.91548	3.31663	2.91548	0
Ifas_Blan_AF10_2	3.08221	3	3	3.16228	3	2.82843	2.73861	3.16228	2.82843	2.44949	3.16228	2.91548	3	2.64575	3	2.73861	3.16228	2.34521	2.73861	0
Ifas_Blan_AF10_20	3	3.08221	2.91548	3.39116	3.4641	3.4641	2.82843	3.08221	3.08221	2.73861	3.16228	3	3.39116	3.16228	3.31663	3	3.60555	2.73861	2.54951	2.54951	0
Ifas_Blan_AF10_21	3.31663	2.91548	3.08221	3	3.24037	3.4641	3.08221	3	3.16228	2.73861	3.08221	2.73861	3	2.82843	2.91548	2.91548	3.39116	3	3	2.73861	3.08221	0
Ifas_Blan_AF10_22	3.4641	3.31663	3.31663	3.16228	3.16228	3	2.82843	2.82843	3	3	3.39116	3	3	2.73861	2.82843	2.82843	3.4641	3.08221	3.08221	2.73861	2.91548	2.34521	0
Ifas_Blan_AF10_23	3.16228	2.54951	2.54951	2.91548	3.24037	3.31663	3	3.08221	2.54951	2.82843	2.34521	2.64575	2.91548	2.44949	2.82843	2.73861	3.24037	2.64575	2.82843	2.34521	3.08221	2.54951	3.08221	0
Ifas_Blan_AF10_24	3.53553	2.73861	2.91548	2.91548	3.4641	3	3.31663	3.60555	3.39116	2.82843	3.31663	3	2.91548	2.73861	2.91548	2.44949	3.24037	3.08221	2.64575	2.82843	3.08221	2.91548	2.91548	2.73861	0
Ifas_Blan_AF10_25	3.24037	2.64575	2.23607	3.16228	3.31663	3.4641	3.08221	3.53553	2.82843	2.73861	2.44949	2.44949	3.4641	2.73861	2.82843	2.64575	3.39116	2.44949	2.23607	2.73861	2.64575	2.82843	3.24037	2.34521	2.82843	0
Ifas_Blan_AF10_3	2.92733	3.37055	3.50681	3.2607	3.2607	3.2607	2.51612	2.93805	3.15174	2.65881	3.40428	3.00106	3.09342	2.93805	3.4106	3.32705	3.3921	2.89319	3.00106	2.2515	2.79244	3.02195	2.85169	2.89148	3.25104	3.28599	0
Ifas_Blan_AF10_4	3.16228	3.16228	2.82843	3.31663	3.60555	3.60555	2.82843	3.31663	3.31663	2.73861	2.91548	2.34521	3.16228	3.16228	3.24037	3.16228	3.31663	3	2.44949	2.91548	3	2.82843	2.82843	2.73861	2.64575	2.64575	2.55075	0
Ifas_Blan_AF10_5	3.39116	3.53553	3.4641	3.74166	3.53553	3.53553	2.73861	3.08221	3	2.82843	3.24037	2.64575	2.91548	3.31663	3.60555	3.24037	3.08221	3.16228	3	2.44949	3	3.08221	3	2.91548	3.4641	3.39116	2.12281	2.54951	0
Ifas_Blan_AF10_6	2.82843	3.39116	3.08221	3.74166	3.53553	3.67423	2.82843	3.08221	3.16228	3.08221	3.24037	3	3.4641	3.24037	3.24037	2.73861	3.60555	2.82843	2.73861	2.91548	2.73861	3.16228	3	3	3.24037	3	2.79185	2.73861	2.73861	0
Ifas_Blan_AF10_7	3.4641	2.91548	3.16228	3.08221	3.24037	3.16228	3	3.08221	2.91548	3.08221	3.24037	3.16228	3.08221	2.82843	3.16228	3.16228	3.16228	3.08221	3.24037	2.91548	3	3.31663	3	2.91548	2.91548	3.16228	3.01372	3.16228	3.08221	3.31663	0
Ifas_Blan_AF10_9	3.08221	3.08221	3.16228	3	3.74166	3.67423	3	3.60555	3.53553	2.91548	3.24037	3.24037	3.4641	3.08221	3.39116	2.91548	3.60555	3.08221	3.16228	3.24037	3.16228	3.31663	3.31663	2.64575	2.82843	2.82843	3.18934	2.82843	3.60555	3.16228	3.31663	0
Ifas_Cabr_BF10_1	3.08221	2.91548	2.64575	3.31663	3.39116	3.67423	3.08221	3.4641	3.24037	2.82843	2.82843	3	3.4641	3.08221	3.24037	2.82843	3.67423	2.91548	2.91548	2.73861	2.82843	2.82843	3.16228	2.82843	3	2.73861	3.18363	2.91548	3.16228	2.73861	2.91548	3.08221	0
Ifas_Cabr_BF10_2	3.08221	3.08221	3.08221	3.31663	3	3.24037	3	2.91548	2.73861	3	3.16228	3	3.08221	2.91548	3.24037	3.08221	3.16228	3.08221	2.91548	2.91548	2.82843	3.16228	3.16228	2.91548	3.16228	2.91548	3.01152	3.08221	2.82843	3	2.64575	3.31663	2.64575	0
Ifas_Cabr_BF10_3	3.16228	3.39116	3.08221	3.67423	3.4641	3.67423	2.91548	3.31663	3.31663	3.24037	3.4641	3	3.31663	3.31663	3.4641	3.31663	3.31663	2.91548	3.16228	3.08221	3.08221	3.39116	3.16228	3.31663	3.16228	3.16228	3.31758	2.82843	3.24037	3.08221	3.16228	3.16228	3	2.91548	0
Ifas_Cabr_BF10_4	2.82843	2.73861	2.91548	2.82843	3.31663	3.4641	2.82843	3.16228	3.16228	2.73861	3.16228	3	3.67423	3.16228	3.08221	3.08221	3.31663	2.82843	2.54951	2.73861	2.73861	3.08221	3.31663	2.73861	3.08221	2.64575	2.88	2.73861	3.08221	2.73861	2.64575	3.24037	2.64575	2.64575	3.08221	0
Ifas_Cabr_BF10_5	3.16228	3.08221	2.91548	3.24037	2.91548	3.08221	3	3.31663	3	3.08221	3.08221	3.16228	3.16228	2.82843	3	3.08221	3.31663	2.82843	3.16228	2.73861	3.08221	3	2.82843	2.73861	3	3.08221	2.97668	2.82843	3	2.82843	2.82843	3.08221	2.64575	2.91548	2.82843	2.82843	0
Ifas_Cabr_CAB10_1	3.4641	3.24037	3.31663	3	3.16228	3.24037	3	3.39116	3.16228	3.16228	3.4641	3.39116	3.4641	3.16228	3.39116	3.16228	3.24037	3.16228	3.24037	2.91548	3	3.60555	3.24037	3.16228	3.24037	3.08221	2.93016	3.39116	3.24037	3.39116	2.54951	3.24037	3.39116	3	3.53553	2.82843	3.16228	0
Ifas_Cabr_CAB10_2	3.16228	3	3.16228	3	2.82843	3.08221	3.08221	3.16228	2.73861	3.16228	3.16228	3	3.08221	2.23607	3.16228	3	3.16228	2.64575	3.39116	2.91548	3.31663	2.91548	2.82843	2.82843	3.16228	3.08221	3.2607	3.31663	3.31663	3.31663	3.08221	3.39116	3.16228	2.91548	3.16228	3.16228	2.54951	3.31663	0
Ifas_Cabr_CAB10_3	3.08221	3.31663	2.82843	3.60555	3	3.08221	3	2.91548	2.44949	3.24037	2.64575	2.82843	3.08221	2.91548	3.4641	3.24037	3.39116	2.54951	3.16228	2.44949	3	3.08221	2.91548	3	3.39116	3.08221	2.65881	3	2.64575	3.08221	3	3.67423	3	2.73861	2.91548	3.16228	3.08221	3.16228	2.82843	0
Ifas_Cabr_CAB10_4	3.39116	3.08221	2.64575	3.16228	3	3.08221	3	3.24037	2.91548	3.16228	3	3	3.31663	2.54951	2.64575	2.54951	3.39116	2.91548	3.08221	2.91548	3.08221	3.24037	2.54951	2.91548	2.91548	2.64575	3.38281	3.08221	3.53553	3	2.82843	3.08221	2.91548	3.08221	3.08221	3	2.73861	2.91548	2.73861	3	0
Ifas_Cabr_CAB14_01	3.39116	3.87298	3.80789	3.74166	3.53553	3.87298	3.53553	3	3	3.67423	3.53553	3.60555	3.08221	3.31663	3.74166	3.67423	3.53553	3.24037	4	3.53553	3.74166	3.4641	3.4641	3.4641	4	3.87298	3.55418	3.80789	3.67423	3.937	3.4641	4	3.87298	3.4641	3.4641	3.67423	3.53553	3.60555	3.24037	2.64575	3.60555	0
Ifas_Cabr_CAB14_02	3.13127	3.38211	3.43622	3.43465	3.26685	3.67675	3.03293	2.99785	3.0979	3.13985	3.44524	3.0979	3.0979	2.98015	3.29745	3.32944	3.59552	3.02747	3.3315	3.02747	2.95233	2.98015	2.85613	3.29868	3.42265	3.3415	3.10229	3.16625	3.34543	3.18484	3.3846	3.58811	3.15251	3.1905	3.2608	3.28922	3.01394	3.48432	2.85552	2.84003	3.1755	2.85711	0
Ifas_Cabr_CAB14_03	3.77028	3.4933	3.7996	3.764	3.64834	3.78261	3.48701	3.61415	3.55245	3.41042	3.7996	3.65944	3.6097	3.53977	3.67666	3.77605	3.62517	3.69109	3.55868	3.5212	3.35067	3.67272	3.66456	3.69124	3.80134	3.62825	3.54527	3.7289	3.72593	3.80928	3.48607	3.7703	3.63483	3.44529	3.787	3.45867	3.72972	3.4071	3.67487	3.52166	3.51681	3.74433	3.35651	0
Ifas_Cabr_CAB14_04	3.53991	3.15728	3.33371	3.4535	3.16023	3.31434	3.14278	3.29434	3.12995	3.16239	3.33371	3.17303	3.11555	3.03424	3.27025	3.38161	3.3643	3.20948	3.22211	3.09443	3.07479	3.34149	3.25663	3.20966	3.33569	3.13702	3.28282	3.41706	3.41382	3.43114	2.80262	3.3065	3.06409	3.01198	3.24315	3.12146	3.32978	2.98523	3.34385	3.09495	2.92312	3.43021	3.07412	2.51315	0
Ifas_Cabr_CAB14_05	3.07767	3.29472	3.17631	3.39757	3.36396	3.64914	3.16351	3.30898	3.11802	2.98992	3.33001	3.21189	2.78994	2.87759	3.17631	3.11229	3.28386	2.71623	3.17631	2.73054	3.05384	3.14859	3.05225	3.00832	2.97085	3.0966	3.23221	2.96319	3.38225	3.28337	3.11802	3.38704	2.95331	3.03679	2.99317	3.03679	2.68739	3.41853	2.93125	2.86118	3.0966	3.04692	2.51971	3.41888	3.06029	0
Ifas_Cabr_CAB14_06	3.10026	3.14394	3.44737	3.26506	3.57973	3.82892	3.29968	3.29968	3.33341	3.25755	3.65847	3.621	3.75655	3.10026	3.37459	3.39577	3.83712	3.01855	3.48018	2.93456	3.17988	3.40759	3.58997	3.10026	3.55817	3.25755	3.16575	3.62775	3.75655	3.55129	3.34075	3.71207	3.29915	3.44737	3.55817	2.85668	3.4872	3.40451	3.37407	3.37407	3.26506	3.33289	3.11339	3.51558	3.4169	3.1297	0
Ifas_Cabr_CAB14_07	3.53553	3.4641	3.53553	3.4641	3.4641	3.67423	3.16228	3.60555	3.4641	3.16228	3.74166	3.39116	3.16228	3	3.31663	3.16228	3.31663	3	3.53553	2.82843	3.31663	3.08221	3.16228	3.39116	3.16228	3.39116	3.23112	3.39116	3.53553	3.53553	3.31663	3.60555	3.08221	3.31663	3.24037	3.31663	3.24037	3.31663	3.08221	3.16228	3.16228	3.31663	2.77751	3.48844	3.21651	2.87815	3.10815	0
Ifas_Cabr_CAB14_08	3.74375	3.31898	3.53774	3.74375	3.46636	3.37584	3.46636	3.60772	3.14532	3.3744	3.52083	3.60772	3.14583	3.24278	3.60772	3.4491	3.31898	3.31898	3.67636	2.89596	3.39347	3.16475	3.31898	3.30095	3.59114	3.53774	3.28482	3.72777	3.37584	3.79424	3.39347	3.79424	3.39347	3.31898	3.67636	3.67636	3.52083	3.39347	3.31898	2.74146	3.31898	3.46123	3.35096	2.6419	2.767	3.1896	3.51632	3.23731	0
Ifas_Cabr_CAB14_09	3.74375	3.31898	3.53774	3.74375	3.46636	3.37584	3.46636	3.60772	3.14532	3.3744	3.52083	3.60772	3.14583	3.24278	3.60772	3.4491	3.31898	3.31898	3.67636	2.89596	3.39347	3.16475	3.31898	3.30095	3.59114	3.53774	3.28482	3.72777	3.37584	3.79424	3.39347	3.79424	3.39347	3.31898	3.67636	3.67636	3.52083	3.39347	3.31898	2.74146	3.31898	3.46123	3.35096	2.6419	2.767	3.1896	3.51632	3.23731	0
Ifas_Cabr_CAB14_10	3.74375	3.31898	3.53774	3.74375	3.46636	3.37584	3.46636	3.60772	3.14532	3.3744	3.52083	3.60772	3.14583	3.24278	3.60772	3.4491	3.31898	3.31898	3.67636	2.89596	3.39347	3.16475	3.31898	3.30095	3.59114	3.53774	3.28482	3.72777	3.37584	3.79424	3.39347	3.79424	3.39347	3.31898	3.67636	3.67636	3.52083	3.39347	3.31898	2.74146	3.31898	3.46123	3.35096	2.6419	2.767	3.1896	3.51632	3.23731	0
Ifas_Caia_CAI10_1	2.91548	3.08221	3.08221	2.91548	3.16228	3	2.54951	2.91548	3.08221	2.73861	3.39116	3.24037	3.16228	2.82843	2.91548	2.44949	3.53553	2.91548	3.08221	2.44949	2.44949	2.91548	2.44949	3.16228	2.82843	3.08221	2.76264	3.16228	3	3	2.82843	3.16228	2.64575	2.73861	3.24037	3.08221	2.82843	2.82843	2.82843	2.73861	2.64575	3.4641	2.87052	3.48974	3.14329	3.0309	3.34075	2.82843	3.08474
Ifas_Caia_CAI10_2	2.54951	3	2.82843	2.82843	3	3.16228	2.12132	2.82843	3.08221	2.91548	3.16228	2.54951	3.24037	3	2.64575	2.82843	3.16228	2.82843	2.64575	2.64575	2.64575	2.91548	2.91548	3	3	2.82843	2.75123	2.73861	2.82843	2.91548	2.73861	3.16228	2.73861	2.54951	2.91548	2.64575	2.64575	2.82843	2.91548	2.64575	2.64575	3.31663	2.93413	3.4633	3.11391	3.0309	3.26506	2.91548	3.24278
Ifas_Caia_CAI10_3	3.4641	3.08221	2.91548	3.4641	2.91548	2.82843	2.91548	3.31663	2.73861	3.31663	3	2.91548	3.39116	3	3.31663	3.08221	3.16228	2.91548	2.91548	2.73861	3	3.4641	2.91548	3	3.24037	2.82843	3.04922	3.08221	2.91548	3.08221	2.73861	3.31663	3.16228	2.82843	2.73861	3	2.82843	2.64575	2.82843	2.44949	2.64575	3.4641	3.31645	3.56567	3.06442	3.27446	3.62775	3.39116	3.24278
Ifas_Caia_CAI10_4	2.91548	2.91548	2.64575	2.91548	2.91548	3.16228	2.73861	2.73861	2.91548	2.82843	3	2.64575	3.16228	2.82843	2.73861	2.64575	3.08221	2.82843	2.64575	2.73861	2.54951	2.82843	2.82843	2.64575	2.82843	2.64575	2.92733	2.64575	2.82843	2.44949	2.54951	3	2.44949	2.12132	2.64575	2.12132	2.34521	2.91548	2.82843	2.82843	2.34521	3.31663	2.84765	3.45307	2.85056	2.86741	3.26506	3.08221	3.53774
Ifas_Caia_CAI10_5	3.08221	2.91548	3	3	3.31663	3.53553	3.24037	3.39116	3.31663	2.91548	3.24037	2.91548	3.67423	3.24037	3.39116	3.16228	3.53553	3.08221	2.91548	3.08221	3	3	3.53553	2.91548	3.24037	2.91548	3.17321	3	3.16228	3	3.39116	3.24037	2.91548	2.91548	3.31663	2.44949	3	3.31663	2.91548	3.24037	3.16228	3.80789	3.23118	3.46156	3.28511	3.48345	3.37407	3.4641	3.67636
Ifas_Caia_CAI10_6	3.24037	3.31663	3.24037	3.24037	3	3	2.91548	2.73861	2.73861	3.31663	3.4641	3.31663	3.4641	3	3.08221	3.24037	3.60555	3.08221	3.24037	2.64575	2.64575	3.24037	2.82843	3.16228	3.31663	3.24037	2.93805	3.31663	3.24037	3.31663	2.73861	3.53553	3.24037	2.82843	3.24037	2.91548	2.82843	2.82843	3.08221	2.54951	2.82843	3	2.65381	3.41285	3.1384	2.86741	3.17713	3.16228	3.16475
Ifas_Caia_CAI10_7	3.4641	3.16228	3.08221	3.60555	3.16228	3.31663	2.73861	3	2.64575	3.08221	2.82843	2.34521	2.73861	2.91548	3.16228	3.16228	3.08221	2.64575	3.08221	2.64575	3.08221	2.64575	2.91548	2.82843	3.31663	2.82843	2.67557	2.82843	2.64575	3	3	3.16228	3	3.08221	3	3.24037	3.08221	3.16228	3	2.54951	3.08221	3.24037	3.0979	3.54159	2.95289	3.35913	3.55129	3.08221	3.08474
Ifas_Caia_CAI10_8	2.82843	3.08221	3.31663	3.16228	3.08221	3.24037	2.82843	2.82843	3	3	3.39116	2.73861	2.73861	2.73861	3	3	3.08221	2.91548	3	3	3.08221	2.82843	2.73861	2.91548	3	3.31663	2.84064	2.91548	2.82843	2.82843	3	3.24037	3.16228	2.82843	2.91548	3	3	3.39116	2.91548	2.91548	3.24037	3.24037	3.05988	3.51666	3.17913	3.16351	3.40759	3.39116	3.46636
Ifas_Caia_CAI10_9	3.39116	3.39116	2.91548	3.4641	3.4641	3.39116	2.91548	3.16228	3.24037	3.16228	3.4641	3.08221	3	2.91548	3.24037	2.91548	3	3	3	2.64575	2.73861	3.39116	3.08221	3.16228	2.82843	3.08221	3.00106	3	3	3.31663	2.64575	3.16228	3.31663	2.82843	2.82843	3.08221	3.16228	2.73861	3.16228	2.82843	2.64575	3.60555	3.47982	3.56066	3.06272	3.11229	3.4872	3.24037	3.24278
Ifas_Caia_GF10_1	2.73861	3.53553	3.31663	3.53553	3.60555	3.937	2.44949	3.39116	3.60555	2.91548	3.80789	3.08221	3.60555	3.24037	3.4641	3.31663	3.60555	2.91548	3.08221	2.82843	2.64575	3.4641	3.24037	3.24037	3.4641	3.24037	2.55075	2.73861	3	3	3.24037	3.08221	3.08221	2.91548	2.91548	2.91548	3.24037	3.31663	3.31663	3.31663	3.24037	4	3.35567	3.6534	3.40865	3.31241	3.17988	3.31663	3.74375
Ifas_Caia_GF10_2	3.60555	3.67423	3.4641	3.67423	3.60555	3.67423	2.91548	3.31663	3.39116	3.31663	3.53553	3.39116	3.24037	3.39116	3.39116	3	3.39116	3.24037	3.60555	2.91548	3.31663	3.16228	3.16228	3.24037	3.4641	3.4641	3.26932	3.39116	3.08221	3.16228	3.24037	3.4641	2.64575	3.24037	3.31663	3.31663	3	3.24037	3.60555	3.31663	3.08221	3.53553	3.49377	3.80072	3.33499	3.35913	3.52659	3.08221	3.39347
Ifas_Caia_GF10_3	3.08221	3.53553	3.4641	3.60555	3.60555	4	3	3.08221	3.39116	3.24037	3.53553	3.24037	3.80789	3.39116	3.31663	3.24037	3.74166	3.24037	3	3.24037	3	3.39116	3.24037	3.31663	3.67423	3.16228	2.85228	3.24037	3.08221	2.23607	3.31663	3.60555	3.08221	3.08221	3.39116	2.54951	3.31663	3.24037	3.31663	3.31663	3	3.87298	3.19291	3.68406	3.29541	3.51315	3.17988	3.53553	3.93899
Ifas_Caia_GF10_4	3	3.08221	3.16228	3.08221	3.31663	3.39116	2.64575	3.16228	3	2.82843	3.31663	3	3.4641	3.16228	3.24037	3.08221	3.4641	2.91548	2.73861	2.64575	2.44949	3.39116	3.16228	3.08221	3.16228	2.73861	2.60661	2.82843	2.91548	2.73861	2.73861	3.08221	2.82843	2.73861	3	2	2.91548	2.64575	3.16228	3	2.82843	3.67423	2.96968	3.26681	2.82014	2.86741	3.10815	3.16228	3.44816
Ifas_Caia_GF10_5	3.53553	2.82843	3.24037	3.08221	2.73861	2.82843	3.08221	3.24037	2.82843	3.16228	3.31663	3	3.08221	2.34521	2.73861	3.08221	3.24037	3	2.91548	2.44949	3.16228	3	2.64575	2.73861	3	3.08221	2.93805	3.31663	3.08221	3.31663	2.64575	3.60555	3.24037	3.16228	3.4641	3.16228	2.64575	3	2.54951	2.91548	2.64575	3.60555	2.99819	3.60741	3.11289	3.11802	3.33341	3.24037	3.24278
Ifas_Cala_CAL10_1	3.39116	2.82843	2.54951	3.24037	3.16228	3.4641	3	3.08221	3.16228	2.91548	3.08221	2.64575	3	2.82843	2.91548	2.82843	3.08221	3	3	2.91548	3.24037	2.54951	3.24037	2.64575	2.82843	2.73861	3.17321	2.82843	3.16228	3.16228	3.08221	3.16228	2.82843	3	2.91548	2.82843	2.82843	3.31663	3.08221	3.08221	2.82843	3.4641	3.1652	3.52756	2.93604	3.1336	3.4872	3.08221	3.31898
Ifas_Cala_CAL10_2	3.31898	3.0026	2.74146	3.31898	3.08474	3.14583	2.91816	2.91816	2.98212	2.89596	3.06533	3.16475	3.14583	2.91816	2.74146	2.81003	3.31898	3.0026	3.08474	2.62423	2.91816	2.83119	2.6487	2.81003	2.89763	2.83119	2.95921	3.06533	3.14583	2.98266	2.83119	3.14583	2.6487	2.83119	3.0026	2.91816	2.42822	2.91816	3.24278	3.0026	2.55257	3.53273	3.08181	3.3943	2.94923	2.84814	3.32781	3.15914	3.24037
Ifas_Cala_CAL10_3	2.91548	3	2.54951	3.31663	3.24037	3.24037	3	2.91548	2.44949	2.91548	2.91548	3	3.24037	2.91548	3.24037	2.73861	3.53553	2.23607	2.91548	2.64575	2.54951	3.08221	2.91548	2.64575	3.08221	2.82843	2.92733	2.82843	3	2.64575	2.91548	3.24037	2.82843	2.82843	2.82843	2.73861	2.54951	3.24037	2.82843	2.64575	2.82843	3.39116	3.10251	3.75163	3.35808	3.03679	3.25755	3.4641	3.52083
Ifas_Cala_CAL10_4	3.53553	3	3	3.24037	3.4641	3.53553	3.39116	3.08221	2.91548	3.08221	2.82843	2.82843	3.31663	3.24037	3.4641	3.4641	3.60555	3.31663	3.08221	3.24037	3	2.73861	3.39116	2.64575	3.24037	3.16228	3.09342	2.82843	3	3.39116	2.91548	3.53553	3.16228	2.82843	3.53553	2.91548	3	3.53553	3.24037	3.16228	3.39116	3.67423	3.59449	3.81707	3.57734	3.5668	3.58948	3.87298	3.66009
Ifas_Cala_CAL10_5	3.60555	3.16228	2.91548	3.4641	3.60555	3.53553	3.31663	3.60555	3.31663	3.24037	3.31663	3.4641	3.39116	3.08221	3.39116	2.91548	3.39116	3.16228	3.24037	3	3.08221	3.24037	3.24037	2.91548	2.82843	3.16228	3.48882	3.39116	3.4641	3.39116	3	3.39116	3.08221	3.24037	3.24037	3.16228	2.91548	3.16228	3.16228	3.39116	3	3.87298	3.47618	3.66677	3.33495	3.25007	3.4872	3.31663	3.46636
Ifas_Cala_CAL10_6	3.31663	3.24037	3.24037	3.31663	3.80789	3.80789	3.08221	3.4641	3.67423	2.91548	3.60555	3.4641	3.60555	3.4641	3.4641	3.16228	3.67423	3.31663	3.24037	3.16228	3	3.39116	3.39116	3.08221	3	3.16228	3.04922	2.73861	3.39116	3.31663	3.24037	3.08221	3.08221	3.39116	3.24037	2.64575	2.82843	3.31663	3.67423	3.80789	3.31663	4	3.55209	3.79365	3.56301	3.1558	3.45497	3.60555	3.92381
Ifas_Cala_CAL10_7	3.31663	3.24037	3.24037	3.53553	3.4641	3.53553	2.91548	3.24037	3	3.16228	3.31663	2.82843	3.39116	3.16228	3.4641	3.24037	3.24037	2.82843	3.08221	2.82843	2.91548	3.4641	3.39116	3.08221	3.4641	2.82843	3.16328	3.16228	3.08221	3.31663	3.24037	3.31663	3.39116	3.16228	3.16228	3.08221	3.4641	3.16228	3.31663	3.08221	3.16228	3.67423	3.40926	3.6303	3.23275	3.33634	3.35537	3.60555	3.53774
Ifas_Cala_NF10_1	3.4641	3.31663	3.24037	3.67423	3.31663	3.31663	3	3.31663	3.08221	3.08221	3.31663	2.91548	3.24037	3.08221	3.4641	3	3.16228	2.91548	3	2.91548	3.08221	3.4641	3.08221	3.24037	3.31663	3.08221	3.24135	3.16228	3	3	3.16228	3.31663	3.31663	3.24037	3	3.39116	3.39116	3.24037	3.24037	2.73861	2.91548	3.53553	3.18029	3.48311	3.05102	3.10341	3.64362	3.4641	3.24278
Ifas_Cala_NF10_2	3.87298	4	3.74166	4.24264	3.937	4.1833	3.4641	3.74166	3.60555	3.60555	3.74166	3.24037	3.24037	3.74166	3.937	3.53553	3.31663	3.4641	3.67423	3.4641	3.74166	3.67423	3.80789	3.74166	3.80789	3.67423	3.6751	3.53553	3.4641	3.74166	3.80789	3.87298	3.74166	3.60555	3.31663	3.87298	3.80789	3.80789	3.87298	3.4641	3.74166	3.74166	3.66872	4.03285	3.5973	3.50482	4.03218	3.53553	3.79254
Ifas_Cala_NF10_3	3.53553	3.39116	3.74166	3.4641	3.16228	3.39116	3.39116	3.16228	3.16228	3.39116	3.74166	3.39116	2.82843	2.73861	3.39116	3.39116	3.16228	3.39116	3.67423	3.4641	3.53553	3.31663	3.16228	3.31663	3.31663	3.67423	3.48313	3.53553	3.60555	3.74166	3.08221	3.53553	3.53553	3.08221	3.4641	3.53553	3	3.39116	2.91548	3.39116	3.31663	3.16228	2.92778	3.64409	3.24823	2.99588	3.7116	3.4641	3.60772
Ifas_Cala_NF10_4	3.74166	3.937	4	3.937	3.74166	3.87298	3.4641	3.80789	3.80789	3.937	4.24264	3.74166	4.06202	4	4	4	3.80789	3.74166	3.80789	3.80789	3.60555	4.06202	4	4	4	3.937	3.72121	3.87298	3.80789	3.87298	3.53553	4.06202	4	3.60555	3.74166	3.60555	3.87298	3.53553	4	3.80789	3.937	4.12311	3.91846	4.13958	3.80907	4.13545	4.03088	4.1833	4.24448
Ifas_Cala_NF10_5	3.31663	3.24037	2.82843	3.39116	2.91548	3	2.73861	2.82843	2.54951	3.16228	2.82843	2.91548	3.31663	2.91548	2.91548	2.91548	3.39116	2.82843	3.31663	2.44949	2.91548	3	2.73861	2.73861	3.24037	2.91548	2.80368	3.08221	2.82843	3.08221	2.64575	3.31663	2.91548	2.82843	3.08221	2.82843	2.54951	2.82843	3	2.54951	2.82843	3.16228	2.97721	3.62596	3.13436	3.03679	3.33079	3.16228	3.37058
Ifas_Cors_RF10_1	3.16228	3.08221	2.34521	3.16228	3.08221	3.16228	2.82843	3.24037	2.73861	3.08221	2.54951	2.82843	3.39116	2.82843	2.82843	2.73861	3.39116	2.54951	2.54951	2.44949	2.54951	3	2.91548	2.44949	2.73861	2.23607	3.01427	2.82843	3.08221	2.73861	2.44949	3	2.34521	2.64575	2.91548	2.34521	2.44949	2.64575	2.82843	2.64575	2.54951	3.4641	3.11681	3.66019	3.01226	2.84411	3.26506	3.08221	3.46636
Ifas_Cors_RF10_2	3.4641	3.39116	3.4641	3.60555	3.16228	3.39116	3.24037	3.39116	3.31663	3.60555	3.67423	3.39116	3.67423	3.16228	3.31663	3.60555	3.60555	3.39116	3.60555	3.16228	3.53553	3.39116	3.31663	3.31663	3.60555	3.4641	3.45113	3.4641	3.4641	3.4641	3.39116	3.60555	3.31663	3.08221	2.91548	3.24037	3	3.4641	3.16228	3.24037	3.16228	3.67423	3.47147	3.81472	3.42473	3.55358	3.4872	3.53553	3.53774
Ifas_Cors_RF10_3	3.39116	3.74166	3.53553	3.53553	3.53553	3.4641	2.91548	3.24037	3.4641	3.4641	3.60555	3.4641	4	3.60555	3.4641	3.67423	3.937	3.4641	3.31663	3.31663	2.91548	3.80789	3.24037	3.74166	3.67423	3.31663	3.18675	3.31663	3.53553	3.4641	3.16228	3.4641	3.4641	3.24037	3.16228	3.08221	3.31663	2.91548	3.67423	3.16228	3.16228	3.67423	3.53207	3.65474	3.3317	3.54809	3.7332	3.74166	3.67636
Ifas_Cors_RF10_4	3.24037	3.39116	3.60555	3.39116	3.24037	3.4641	3.31663	3.24037	3.39116	3	3.74166	3.67423	3.39116	3.24037	3.60555	3.4641	3.60555	3.31663	3.4641	3.08221	3.16228	3.24037	3.4641	3.39116	3.60555	3.53553	3.10357	3.60555	3.39116	3.39116	3.31663	3.60555	3.31663	2.64575	3.31663	3.16228	3.31663	3.24037	3.24037	3	3.4641	3.31663	3.3044	3.66493	3.34619	3.43275	3.51914	3.31663	3.24278
Ifas_Cors_RF10_5	3.39116	3.16228	3.31663	2.91548	3.39116	3.4641	3.31663	3.39116	3.39116	2.91548	3.53553	3.39116	3.60555	3.16228	3.16228	3.16228	3.74166	3.31663	3.16228	3.16228	3.16228	3.08221	3.39116	2.91548	3	3.08221	3.18311	3.08221	3.4641	3.31663	3	3.16228	3.24037	3	3.53553	2.82843	2.73861	3.24037	3.24037	3.53553	3.24037	3.74166	3.43557	3.91287	3.61605	3.41853	3.4872	3.39116	3.79424
Ifas_Croa_CRO13_01	3.54531	3.29555	2.9661	3.69218	3.2607	3.33649	3.21416	3.4106	2.90405	3.01152	3.01482	3.00106	3.25104	2.93805	3.2607	2.92733	3.53643	3.14175	3.16328	2.84064	3.20901	3.4106	3.10357	3.2188	3.25104	2.9661	3.39116	3.3921	3.31758	3.36072	3.01372	3.48882	3.18363	3.09342	3.31758	3.50634	3.29555	3.25358	3.2607	2.84064	2.81841	3.69218	3.33731	3.56859	3.05484	3.18719	3.67722	3.52705	3.35718
Ifas_Croa_CRO13_02	3.60555	3.74166	3.80789	3.74166	3.80789	4	3.39116	3.80789	3.80789	3.31663	3.80789	3.53553	3.80789	3.74166	4.06202	3.67423	3.74166	3.39116	3.67423	3.53553	3.39116	3.80789	3.67423	3.80789	3.74166	3.67423	3.43478	3.4641	3.60555	3.53553	3.39116	3.74166	3.67423	3.60555	3.53553	3.4641	3.53553	3.39116	3.4641	3.53553	3.67423	3.937	3.45762	3.95874	3.74464	3.62414	3.91515	3.60555	4.16972
Ifas_Croa_CRO13_03	3.25755	3.14394	3.06339	3.62775	3.1328	3.18757	2.80854	2.98125	2.57131	3.25755	2.98067	2.66677	3.10026	3.10026	3.44788	3.24519	3.03703	2.75892	3.10026	2.66677	3.01855	3.33341	3.1445	3.01855	3.41476	2.93456	3.0196	3.02665	2.75892	3.25755	2.94289	3.35849	3.14394	2.71742	2.76778	3.10815	3.18757	3.09688	3.14394	2.42577	3.02665	3.40707	3.34728	3.5104	2.99993	3.18624	3.53553	3.55817	3.14643
Ifas_Croa_CRO13_04	3.4641	3.60555	3.4641	3.74166	3.67423	3.87298	3.08221	3.53553	3.60555	3.39116	3.80789	3.24037	3.60555	3.39116	3.80789	3.67423	3.67423	3.31663	3.31663	3	3	3.67423	3.60555	3.53553	3.60555	3.4641	2.91656	3.24037	3	3.31663	3.31663	3.74166	3.4641	3.16228	3.31663	3.24037	3.53553	3.39116	3.53553	3.16228	3.53553	4.12311	3.45152	3.84895	3.47376	3.54946	3.65847	3.67423	3.74375
Ifas_Croa_CRO13_05	3.17146	3.32175	3.15098	3.5595	3.33583	3.60194	2.883	2.88594	3.13907	2.92543	3.20658	2.90286	2.91368	2.97267	3.05429	2.91166	3.20273	2.80348	3.14443	2.83869	3.0474	2.97267	2.84833	3.01085	3.17917	3.0474	3.03391	3.04301	2.98774	2.67871	3.13625	3.21382	2.89778	2.92345	2.82179	3.21439	3.0443	3.3798	3.09992	2.82105	2.71119	3.324	2.96797	3.60469	3.01513	2.92348	3.50536	3.07863	3.31383
Ifas_Croa_CRO13_06	3.39347	3.08474	2.83119	3.53774	3.16475	3.37584	2.91816	3.31898	2.98212	3.22282	2.89763	2.91816	3.22432	2.83119	3.0026	3.14583	3.39347	2.91816	3.08474	2.71783	2.55257	2.91816	2.83119	2.71961	3.22432	2.55257	3.07984	3.30095	3.22432	3.14583	3.0026	3.06533	3.0026	3.0026	3.16475	3.16475	2.81003	2.91816	3.16475	3.08474	2.74146	3.80528	3.24269	3.56653	2.98276	3.19875	3.40467	3.31363	3.24037
Ifas_Croa_CRO13_07	3.08221	3.24037	3.08221	3.60555	3.39116	3.67423	2.54951	2.82843	2.91548	3.16228	3.16228	2.44949	2.64575	2.91548	3.08221	2.91548	2.73861	2.64575	3	2.54951	3.08221	2.91548	3.08221	2.91548	3.24037	3.08221	2.73977	3	2.44949	2.82843	3	3.53553	3.24037	3	2.91548	3.16228	3.24037	3.16228	3.08221	2.44949	3	3.24037	3.20624	3.62219	3.04909	3.1279	3.48018	3.08221	3.08474
Ifas_Croa_CRO13_08	3.17988	2.98067	3.06339	3.26506	3.28853	3.55817	2.62447	2.80854	2.84809	3.10026	3.22248	2.84809	2.84809	2.75892	3.1445	3.16721	3.11826	2.84809	3.10026	2.66677	2.93456	3.17988	3.1445	2.66677	3.02665	3.01855	2.81177	3.02665	2.84809	3.10026	2.15884	3.20616	2.89558	2.62381	2.85668	2.76778	3.02665	2.84441	3.06339	2.89558	3.02665	3.40707	3.21842	3.42998	2.74409	2.93924	3.16228	3.18757	3.37639
Ifas_Croa_CRO13_09	3.39116	3.60555	3.53553	3.74166	3.53553	3.67423	3	3.24037	3	3.39116	3.53553	3.08221	3.31663	3.24037	3.53553	3.24037	3.16228	3.08221	3.31663	2.82843	3.08221	3.39116	3.39116	3.16228	3.60555	3.16228	3.16328	3.4641	3	3.39116	3.24037	3.60555	3.67423	3.08221	3.31663	3.16228	3.60555	3.16228	3.39116	3.16228	3.4641	3.67423	3.58703	3.74499	3.35255	3.41092	3.47263	3.67423	3.59024
Ifas_Croa_CRO13_10	3.39116	3.39116	3.67423	3.31663	3.53553	3.60555	3.08221	3.39116	3.4641	3.08221	3.74166	3.31663	3.60555	3.24037	3.53553	3.24037	3.31663	3.16228	3.39116	3.24037	2.82843	3.39116	3.16228	3.39116	3.4641	3.31663	3.19194	3.4641	3.4641	3.39116	2.91548	3.31663	3.31663	3.31663	3.4641	3.16228	3.39116	3.08221	3.31663	3.53553	3.24037	3.80789	3.24764	3.65797	3.25895	3.62235	3.39577	3.53553	3.80994
Ifas_Croa_CRO13_11	3.60555	3.31663	3.4641	3.67423	3	3	3	3.53553	3.08221	3.4641	3.53553	3	3.53553	3.24037	3.4641	3.53553	3.31663	3.08221	3.31663	2.82843	3.16228	3.53553	3.4641	3.24037	3.60555	3.08221	3.21416	3.53553	3.16228	3.4641	3.08221	3.60555	3.4641	3.16228	3.31663	3.16228	3.39116	3.16228	3.31663	3.08221	3.08221	3.937	3.53029	3.54646	2.78461	3.62414	3.6894	3.67423	3.31898
Ifas_Croa_CRO13_12	3.48018	3.29915	2.98067	3.69602	3.1328	3.18757	2.80854	3.1445	2.84809	3.25755	3.14394	2.57131	2.84809	2.93456	3.1445	3.24519	2.95356	3.01855	2.84809	2.66677	2.84809	3.25755	2.98125	3.01855	3.10815	2.84809	2.93564	2.85668	2.66677	3.17988	2.85668	3.35849	3.14394	2.71742	2.67593	3.18757	3.10815	3.09688	3.22248	2.71742	2.94289	3.68892	3.27074	3.48673	2.88686	3.16015	3.60555	3.4872	3.2249
Ifas_Croa_CRO13_13	3.74166	3.53553	3.80789	3.67423	3.53553	3.67423	3.39116	3.4641	3.60555	3.60555	3.937	3.60555	3.53553	3.39116	3.4641	3.67423	3.74166	3.74166	3.4641	3.60555	3.39116	3.60555	3.31663	3.60555	3.60555	3.74166	3.47599	3.80789	3.67423	3.39116	2.73861	3.74166	3.53553	3.31663	3.67423	3.4641	3.60555	3.16228	3.74166	3.67423	3.39116	4.06202	3.81128	3.81557	3.13229	3.83693	3.95116	3.937	3.80994
Ifas_Croa_CRO13_14	3.60555	3.60555	3.08221	3.74166	3.39116	3.4641	2.91548	3.24037	3	3.24037	3.24037	2.64575	2.82843	2.91548	3.24037	3	3	3.31663	2.91548	2.91548	2.91548	3.4641	3.16228	3.08221	3.08221	3	3.00106	3.08221	2.64575	3.16228	2.82843	3.4641	3.24037	2.64575	3.16228	3.24037	3.31663	2.91548	3.31663	2.91548	3	3.80789	3.36422	3.60998	3.04082	3.33001	3.82252	3.60555	3.53774
Ifas_Croa_CRO13_15	3.53553	3.16228	3.31663	3.53553	3.39116	3.31663	2.91548	3.16228	2.91548	3	3.31663	2.73861	3.31663	3.08221	3.4641	3.16228	3.16228	3.24037	2.91548	2.82843	2.44949	3.39116	3.16228	3.16228	3.4641	2.91548	2.91656	3.24037	2.64575	3.24037	2.91548	3.4641	3.31663	2.73861	3.31663	3	3.39116	2.82843	3.24037	3.08221	3.08221	3.937	3.4414	3.41541	3.06676	3.63622	3.621	3.74166	3.39347
Ifas_Croa_CRO13_16	3.15432	3.21499	3.04366	3.37637	3.18421	3.37339	2.66671	3.10918	3.07009	2.91552	3.27269	2.66834	3.02224	3.05277	3.14464	3.13595	2.93411	2.91874	2.74101	2.78421	2.69683	3.3186	3.33982	3.05568	3.24463	2.83685	2.8118	2.92344	2.77577	2.99867	2.9539	3.26579	3.21506	2.79253	2.93499	2.80285	3.11913	2.85932	3.1791	2.81525	2.96997	3.47729	3.22955	3.24775	2.89141	3.18532	3.33953	3.28832	3.33123
Ifas_Croa_CRO13_17	3.24037	3.31663	3.08221	3.53553	3.08221	3.39116	2.82843	3.53553	3.24037	3.24037	3.39116	2.82843	3.16228	2.91548	3.39116	3	3	2.82843	3	3	3.31663	3.4641	3.39116	3.16228	3.16228	3.16228	3.31758	3.24037	3.16228	3.24037	3.16228	3.4641	3.24037	3.16228	3.08221	3.39116	3.16228	3.31663	3	3	2.91548	3.74166	3.34166	3.68438	3.27892	3.17989	3.51119	3.39116	3.46636
Ifas_Croa_CRO13_18	3.08221	3.39116	3.24037	3.4641	3.31663	3.60555	2.91548	3.16228	3	3.08221	3.24037	3.08221	3.08221	2.82843	3.31663	3.08221	3.08221	2.64575	3.39116	2.82843	3	3.16228	3.39116	2.64575	3.53553	3.08221	3.09556	3.39116	3.16228	3	2.64575	3.16228	2.91548	3.16228	3.31663	2.73861	3	3	3.08221	3.24037	3.16228	3.24037	3.29436	3.6812	3.04399	3.22148	3.32343	3.39116	3.60772
Ifas_Croa_CRO13_19	3.67423	3.39116	3.67423	3.74166	3.67423	3.87298	3.24037	3.24037	3.24037	3.4641	3.53553	3.16228	3.67423	3.31663	3.39116	3.53553	3.53553	3.53553	3.39116	3.4641	3.16228	3.4641	3.4641	3.39116	3.80789	3.24037	3.54718	3.60555	3.53553	3.31663	3.08221	3.74166	3.39116	3.39116	3.67423	2.91548	3.53553	3.08221	3.53553	3.74166	3.31663	3.80789	3.41059	3.51393	3.01668	3.70433	3.44788	3.60555	3.87042
Ifas_Croa_CRO13_20	3.24037	3.53553	3.74166	3.67423	3.67423	3.87298	2.73861	3.24037	3.53553	3.4641	3.67423	3	3.39116	3.39116	3.39116	3.67423	3.39116	3.24037	3	3.24037	3.08221	3.60555	3.53553	3.4641	3.74166	3.4641	3.20901	3.39116	3.24037	3.4641	3.53553	3.74166	3.80789	3.67423	3.60555	3.39116	3.24037	3.39116	3.39116	3.53553	3.53553	3.67423	3.33844	3.85429	3.5508	3.52698	3.72664	3.67423	4.00195
Ifas_Esca_ESC10_1	3.4641	3.4641	3.24037	3.60555	3.16228	3.31663	3.08221	3.4641	3.16228	3.08221	3.4641	3	3.16228	3	3.31663	3.31663	2.91548	3	3	2.91548	3.08221	3.4641	3.4641	3.16228	3.39116	2.91548	3.00106	3	2.91548	3.24037	3.08221	3.60555	3.24037	2.82843	3.08221	2.91548	2.91548	3	3.16228	2.91548	3.16228	3.60555	3.47961	3.46795	3.12617	3.19161	3.62775	3.4641	3.46636
Ifas_Esca_ESC10_2	3.60555	3.67423	3.16228	3.74166	3.60555	3.87298	3.16228	3.80789	3.60555	3.31663	3.67423	3.24037	3.67423	3.4641	3.67423	3.31663	3.60555	3.24037	3.31663	2.64575	2.73861	3.53553	3.67423	3.39116	3.53553	3.24037	3.08324	3.39116	3	3.31663	3.24037	3.80789	3.08221	3.16228	3.4641	3.08221	3.31663	3.31663	3.53553	3.24037	3.31663	4.24264	3.66928	3.98774	3.61995	3.56179	3.65847	3.4641	3.67636
Ifas_Esca_ESC10_3	3	2.91548	3	3.31663	3.31663	3.53553	2.82843	3.24037	3.16228	3	3.39116	2.91548	3.4641	3	3.24037	3.24037	3.39116	2.82843	2.82843	2.54951	2.54951	3.16228	3.31663	3.16228	3.08221	2.54951	2.73977	3	3	3	2.91548	3.31663	2.91548	2.64575	2.91548	2.54951	3.16228	3	3.24037	2.91548	3.08221	4	3.38813	3.59691	3.10735	3.11802	3.22248	3.39116	3.31898
Ifas_Esca_ESC10_4	3.4641	3.31663	3.4641	3.60555	3.39116	3.53553	3	2.91548	2.91548	3.53553	3.39116	3.31663	3.31663	3.08221	3.16228	3.39116	3.39116	3.16228	3.53553	3	3.08221	3.39116	3.31663	2.82843	3.39116	3.24037	3.09663	3.53553	3.16228	3.4641	2.82843	3.39116	3.4641	2.91548	3.24037	3	3.08221	2.82843	3.31663	3.24037	3.39116	3.53553	3.56662	3.69842	3.22773	3.38513	3.44788	3.53553	3.60772
Ifas_Esca_ESC10_5	3.24037	3.16228	3.16228	3.16228	3	3.39116	3.24037	3.39116	2.91548	3.39116	3.53553	3.31663	3.53553	2.82843	3.24037	3.24037	3.60555	2.91548	3.39116	2.82843	3.16228	3.31663	3.31663	3	3.31663	3.08221	3.18311	3.4641	3.4641	3.39116	3	3.67423	3.16228	2.82843	3.4641	2.91548	2.73861	3.08221	2.54951	3.08221	2.91548	3.67423	3.0876	3.90975	3.5437	3.11802	3.22248	3.24037	3.60772
Ifas_Esca_ESC10_6	3.31663	3.39116	3.16228	3.39116	3.16228	3.39116	2.44949	3.16228	3.08221	3.08221	3.39116	2.91548	3.08221	3	3.24037	3	3.31663	2.73861	3.24037	2.34521	2.82843	2.82843	2.91548	2.91548	3.31663	3	2.66813	3.24037	2.64575	2.82843	2.82843	3.31663	2.73861	3	3.16228	3.08221	2.91548	3	3	2.73861	3.08221	3.67423	3.09473	3.58561	3.00554	3.22702	3.48018	3	3.16475
Ifas_Esca_ESC11_1	3.08221	3.16228	3.08221	3	3	3.24037	2.82843	2.91548	2.82843	2.91548	3.31663	3.08221	3.39116	2.82843	2.91548	3	3.53553	2.91548	3	2.34521	2.64575	3	2.91548	2.82843	3.4641	2.91548	2.47632	3.31663	2.82843	3	3.08221	3.4641	3.16228	2.91548	3.53553	2.64575	3	2.54951	2.91548	2.73861	2.82843	3.4641	2.93927	3.55378	3.22652	3.3446	3.10026	3.24037	3.24278
Ifas_Esca_ESC11_2	3.39116	3.24037	3.4641	3.31663	3.24037	3.39116	3.31663	3.4641	3.31663	3.24037	3.937	3.39116	3.39116	3.08221	3.39116	3.24037	3.53553	3	3.39116	3.08221	2.73861	3.60555	3.4641	3.39116	3.16228	3.39116	3.17321	3.53553	3.4641	3.4641	2.91548	3.53553	3.39116	2.73861	3.39116	3.16228	3.16228	3.24037	2.91548	3.39116	3.31663	3.937	3.38953	3.87849	3.50285	3.388	3.51914	3.4641	3.80994
Ifas_Esca_ESC11_3	3	3	3.08221	3.08221	3.4641	3.39116	3.08221	3.24037	3.16228	2.91548	3.31663	3.16228	3.60555	3.39116	3.53553	3.24037	3.87298	2.91548	2.82843	2.91548	2.34521	2.91548	2.82843	3.24037	3	3.08221	2.65881	2.73861	3.08221	2.82843	3	3.24037	2.91548	2.82843	3.16228	2.73861	2.91548	3.24037	3.16228	2.91548	3.31663	3.87298	3.16303	3.84108	3.46367	3.27446	3.58948	3.53553	3.59114
Ifas_Esca_ESC11_4	3.24037	3.31663	3	3.80789	3.24037	3.60555	3.08221	2.91548	2.82843	3.08221	2.91548	2.73861	2.91548	3	3	3	3.16228	3.08221	3.08221	2.91548	3.16228	2.91548	3.16228	2.91548	3.24037	3.08221	3.09342	3	2.73861	2.73861	3.08221	3.4641	2.91548	2.73861	3	3.08221	2.91548	3.4641	3.08221	2.73861	3.08221	3.31663	3.07747	3.705	3.22548	3.0309	3.58217	3.31663	3.37536
Ifas_Esca_ESC11_5	3.24037	3.39116	3.39116	2.64575	3.39116	3.53553	3.08221	3.08221	3.53553	3	3.74166	3.4641	3.4641	3.16228	3.39116	3.4641	3.87298	3.39116	3.39116	3.4641	3.31663	3.08221	3.31663	3.24037	3.31663	3.31663	3.2607	3.39116	3.80789	3.53553	3.39116	3.31663	3.39116	3.16228	3.39116	3.08221	3.31663	3.39116	3.31663	3.53553	3.39116	3.4641	3.34157	3.90945	3.47027	3.47037	3.62775	3.67423	3.93899
Ifas_Esca_ESC14_01	3.14938	2.64667	2.85188	3.00881	3.02152	3.1827	2.8163	3.22337	2.82209	2.80822	2.99778	2.67043	2.94307	2.82942	3.00495	3.10369	3.21212	2.93696	2.52284	2.42948	2.44969	2.67184	2.92256	2.73927	2.96184	2.69517	2.82327	2.89479	2.95881	3.21626	2.81025	3.24364	2.68976	2.7174	3.12426	2.71915	2.97141	3.00312	2.9694	2.6945	2.78907	3.27484	2.63167	2.8227	2.58127	2.63563	2.70303	2.84625	2.519
Ifas_Esca_ESC14_02	2.98254	2.79116	2.80978	3.02604	2.94493	3.00718	2.58732	2.91595	2.67595	2.75807	3.03387	2.66823	2.83282	2.51957	2.8408	2.66464	2.75062	2.57913	2.72714	2.44879	2.57866	2.71466	2.67324	2.66407	2.76825	2.643	2.65213	2.74189	2.75691	2.79713	2.61742	3.03644	2.8196	2.68645	2.90064	2.68552	2.71502	2.73796	2.66995	2.68199	2.64457	3.31404	2.82246	2.86898	2.80114	2.88558	3.09448	2.88143	2.6394
Ifas_Esca_ESC14_03	3.40082	2.99735	3.33353	3.24533	3.36525	3.37004	3.19543	3.41038	3.18487	2.97531	3.44189	3.17969	3.19257	3.02639	3.32963	3.4015	3.23541	3.28267	2.97388	2.84961	2.70296	3.10129	3.20653	3.14061	3.18314	3.2005	2.94932	3.19995	3.15946	3.37032	3.03038	3.4469	3.21807	3.02713	3.46385	2.99818	3.20213	3.14097	3.14023	3.09956	3.14849	3.65141	3.09437	2.30224	3.00612	3.06014	3.16408	3.21032	2.48929
Ifas_Esca_ESC14_04	3.10168	2.7385	2.71956	3.05347	2.73271	2.96798	2.45803	2.92508	2.60143	2.85897	2.9691	2.39796	2.65956	2.36291	2.56454	2.75415	2.8019	2.52982	2.45686	2.1075	2.40267	2.51201	2.52073	2.47355	2.75278	2.41052	2.76558	2.86426	2.78158	2.90769	2.55872	3.0504	2.70677	2.58908	2.76175	2.67837	2.66311	2.76974	2.67941	2.72728	2.46953	3.2182	2.63957	3.16087	2.50087	2.68152	2.87546	2.68419	2.93538
Ifas_Esca_ESC14_05	2.71418	2.6089	2.64561	2.81965	2.74743	2.85439	2.35135	2.64563	2.50302	2.45447	2.7955	2.44851	2.67007	2.2856	2.63551	2.49093	2.53804	2.39923	2.54962	2.20734	2.38815	2.55214	2.50012	2.44398	2.60147	2.47578	2.40806	2.56263	2.52613	2.6159	2.38775	2.79094	2.56138	2.40878	2.65032	2.44608	2.49941	2.49912	2.45039	2.40906	2.4227	3.08606	2.65905	2.58888	2.5296	2.63383	2.88311	2.67925	2.36155
Ifas_Esca_ESC14_06	3.06706	2.98386	3.07707	3.14039	3.06616	3.16577	2.68568	2.99791	2.93276	2.82397	3.20686	2.6222	2.83212	2.7083	3.00332	2.89676	2.708	2.81717	2.94261	2.60742	2.76913	2.89377	2.86504	2.82509	2.76771	2.90378	2.77559	2.7585	2.8662	2.96831	2.80503	3.08568	2.91151	2.78332	2.94649	2.86921	2.86147	2.75323	2.78796	2.85924	2.85433	3.44495	2.76995	2.93915	2.87405	2.82125	3.22106	2.84457	2.77656
Ifas_Esca_ESC14_07	3.31663	3.39116	2.73861	3.67423	3.24037	3.53553	2.82843	3.31663	2.64575	3.39116	2.82843	2.73861	3.24037	3	3.31663	3.16228	3.53553	2.91548	3	2.64575	2.73861	3.31663	3.08221	3.16228	3.39116	2.82843	2.97946	3.08221	2.91548	3.16228	2.91548	3.67423	2.82843	2.82843	3.16228	3.08221	3.16228	3.16228	3.08221	2.12132	2.73861	3.31663	2.76659	3.28704	2.91227	2.75481	3.14394	3	2.91207
Ifas_Esca_ESC14_08	2.82891	2.62096	2.83656	2.86982	2.94338	2.84273	2.60796	2.74147	2.51423	2.39503	2.87915	2.6724	2.46676	2.312	2.8596	2.29916	2.7598	2.58649	2.75073	2.47504	2.41759	2.73835	2.48427	2.69872	2.38904	2.66084	2.6504	2.74652	2.7904	2.83015	2.42022	2.69173	2.67779	2.52354	2.73783	2.71989	2.74273	2.56853	2.49905	2.30154	2.4534	2.85534	2.47716	2.7205	2.44065	2.34449	2.94616	2.72152	2.4772
Ifas_Esca_ESC14_09	3.34507	2.73818	3.44851	3.18334	3.57876	3.64764	3.09439	3.09088	3.18433	2.8527	3.57012	3.30003	3.25946	2.99576	3.44524	3.08525	3.37521	3.23945	3.29409	2.98153	3.09452	3.28639	3.05579	3.24482	3.17344	3.42786	3.00598	3.27467	3.12377	3.43423	2.66573	3.50603	3.24078	3.13212	3.34427	2.90035	3.20872	3.0421	3.10445	3.12885	3.15737	3.48957	3.01267	2.8794	3.08665	3.08065	3.08423	3.19419	3.35818
Ifas_Esca_ESC14_10	3.48836	3.25433	3.39972	3.4923	3.3808	3.43362	3.12172	3.51171	3.18955	3.22017	3.53237	3.06795	3.17427	3.07995	3.3286	3.12209	3.0964	3.21027	3.2527	2.9907	3.15999	3.2883	3.29497	3.25901	3.17498	3.15796	3.28053	3.20962	3.36672	3.42085	3.21083	3.53669	3.27604	3.22007	3.46933	3.24272	3.29221	3.07929	3.25347	3.36853	3.12421	3.81867	3.20563	3.26084	3.13009	3.19269	3.45112	3.17973	3.08479
Ifas_Napo_NAP13_01	3.53397	3.26702	3.10337	3.46956	3.31597	3.29269	3.15924	3.56322	2.98669	3.23866	3.27002	3.06925	3.45258	3.11522	3.49235	3.3028	3.35427	2.82647	3.06285	2.64365	3.16052	3.4212	3.15924	3.11522	3.24621	2.99815	3.11624	3.12307	2.90177	3.44689	2.8729	3.6955	3.28049	3.07853	3.2336	3.16826	3.3026	2.88742	3.3132	2.62471	3.14756	3.73052	3.56043	3.72307	3.08835	3.22181	3.58849	3.54088	3.32982
Ifas_Napo_NAP13_02	3.38704	2.97577	3.40425	3.00724	2.79575	2.70485	3.0013	3.15426	2.95331	2.9051	3.40425	3.13308	3.28386	2.60394	3.01479	3.19161	3.28386	3.14291	3.33001	2.90789	3.13464	3.22702	2.88379	3.0903	3.2134	3.01479	3.08384	3.28337	3.38225	3.50435	2.95331	3.23606	3.34993	2.95331	3.23405	3.11802	3.03679	2.86118	2.75539	2.94726	2.5669	3.28386	3.12192	3.45314	3.02305	3.39116	3.43438	3.28386	3.20926
Ifas_Napo_NAP13_03	3.25755	3.37407	3.29915	3.55817	3.05196	3.26506	2.71806	3.29968	3.17988	3.25755	3.44737	2.75892	3.48018	3.25755	3.22302	3.46861	3.27468	3.10026	2.84809	2.75892	2.93456	3.48018	3.22302	3.33341	3.4872	3.10026	2.76007	3.02665	2.75892	3.17988	3.10815	3.6441	3.29915	2.98067	3.10815	3.02665	3.18757	3.01507	3.37407	2.71742	3.18757	3.82206	3.39047	3.56227	3.15617	3.39397	3.60555	3.55817	3.44964
Ifas_Napo_NAP13_04	3.57993	3.20395	3.26752	3.35544	3.19009	3.26752	2.86667	3.50579	3.11074	2.97821	3.56043	3.11074	3.11074	2.94562	3.41711	3.0293	3.0293	2.94562	3.3493	2.58393	2.86833	3.26752	3.19009	3.11074	3.19009	2.94562	2.81182	3.28201	3.12596	3.35591	2.77525	3.27381	3.19009	3.1148	3.41711	3.20642	3.19009	2.40899	3.11074	3.0293	2.85949	3.7076	3.09039	3.30258	2.93106	3.26075	3.40879	3.0293	2.94827
Ifas_Napo_NAP13_05	3.55129	3.37407	3.44737	3.76306	3.36369	3.4872	2.98125	3.51964	3.33341	3.33341	3.65847	3.01855	3.48018	3.25755	3.44788	3.53995	3.42396	3.25755	3.17988	2.93456	3.25755	3.55129	3.44788	3.40759	3.4872	3.10026	3.10129	3.18757	3.10026	3.48018	3.34075	3.71207	3.44737	3.14394	3.26506	3.4872	3.4872	3.25433	3.58948	3.14394	3.41476	4.07531	3.59034	3.66426	3.17859	3.50086	3.80789	3.69602	3.44964
Ifas_Napo_NAP13_06	2.88163	3.05173	3.25862	3.1311	3.08342	3.23819	3.16639	3.36945	3.01971	2.82484	3.33446	3.15907	3.24058	2.79021	3.31869	3.1311	3.31683	2.84932	3.07741	3.12962	2.727	3.45001	3.3019	3.18098	3.2339	2.87842	3.25172	3.23247	3.53529	3.31869	3.13258	3.00228	3.24629	3.00588	3.17175	3.05123	3.16444	2.96348	2.88377	2.93575	2.8827	3.10139	2.89981	2.95639	2.91862	2.83949	3.23002	3.38817	3.20566
Ifas_Napo_NAP13_07	4	3.74166	3.80789	3.87298	3.60555	3.67423	3.16228	3.4641	3.39116	3.74166	3.60555	3.24037	3.31663	3.24037	3.4641	3.67423	3.53553	3.74166	3.60555	3.31663	3.67423	3.60555	3.16228	3.4641	3.53553	3.74166	3.25307	3.53553	3.16228	3.67423	2.73861	3.80789	3.4641	3.39116	3.74166	3.67423	3.53553	3.16228	3.60555	3.31663	3.4641	3.937	3.70727	3.92878	3.17993	3.72095	4.09371	3.74166	3.74375
Ifas_Napo_NAP13_08	3.33341	3.14394	3.37407	3.34075	3.05196	3.02665	2.80854	2.89618	2.75892	3.17988	3.06339	2.75892	2.93456	2.47217	2.89618	3.16721	3.35015	3.17988	3.17988	2.93456	3.25755	2.93456	2.52742	2.93456	3.18757	3.17988	2.95699	3.10815	3.01855	3.33341	3.02665	3.35849	3.22248	2.98067	3.41476	3.4872	3.10815	3.25433	2.80791	2.80791	2.85668	3.40707	2.99755	3.61523	3.12195	3.30773	3.67423	3.34075	3.30152
Ifas_Napo_NAP13_09	3.53553	3.4641	3.74166	3.39116	3.39116	3.39116	3.16228	3.4641	3.39116	3.24037	3.80789	3.53553	3.67423	3.24037	3.60555	3.4641	3.67423	3.39116	3.60555	3.08221	2.91548	3.39116	3.08221	3.4641	3.60555	3.31663	2.89148	3.4641	3.39116	3.60555	3.24037	3.4641	3.67423	3.4641	3.60555	3.39116	3.39116	2.91548	3.31663	3.24037	3.31663	3.53553	3.21445	3.63665	3.39257	3.62235	3.43111	3.53553	3.53774
Ifas_Napo_NAP13_10	3.621	3.37407	3.58948	3.69602	3.28853	3.34075	2.89618	3.58997	3.25755	3.55129	3.72617	2.93456	3.55129	3.40759	3.44788	3.60988	3.35015	3.25755	3.25755	2.75892	3.33341	3.621	3.44788	3.25755	3.4872	3.40759	2.93564	3.18757	2.75892	3.33341	3.18757	3.77882	3.51914	3.29915	3.26506	3.26506	3.10815	3.25433	3.44737	3.14394	3.41476	4.1362	3.65931	3.97576	3.46169	3.62435	3.87298	3.69602	3.64426
Ifas_Napo_NAP13_11	3.40759	3.29915	3.22248	3.62775	3.21161	3.26506	2.89618	3.22302	2.84809	3.33341	3.22248	2.75892	3.25755	3.17988	3.51964	3.39577	3.19743	2.84809	3.10026	2.66677	3.10026	3.33341	3.1445	3.10026	3.41476	3.10026	2.93564	3.02665	2.66677	3.25755	2.94289	3.6441	3.29915	2.98067	3.02665	3.18757	3.26506	3.09688	3.22248	2.52673	3.26506	3.55079	3.34484	3.66957	3.10522	3.28557	3.60555	3.55817	3.30152
Ifas_Napo_NAP13_12	3.44113	3.18524	3.02265	3.45195	3.06347	3.26278	3.1371	3.70619	3.14797	3.26278	3.26278	2.94037	3.21339	2.86981	3.42576	3.25373	3.12023	2.94037	3.02419	2.85408	3.26278	3.4515	3.26278	3.03905	3.08268	3.10576	3.02524	3.02419	3.02419	3.33853	2.82619	3.49797	3.1371	2.91118	3.12023	3.18524	3.146	3.06347	3.10576	2.7651	2.97345	3.83873	3.52569	3.65184	3.05999	3.24289	3.63673	3.45105	3.295
Ifas_Napo_NAP13_13	3.13911	3.2165	3.21429	3.53947	3.29055	3.4232	2.60608	2.88201	2.99413	3.08784	3.21429	2.56105	2.94718	3.04674	3.08075	3.22941	2.94718	3.02004	2.83411	2.89101	2.93587	3.28873	3.19661	3.07443	3.27537	2.97181	2.9828	2.96269	2.8172	3.17942	3.02481	3.20249	3.19704	2.78323	2.86388	3.11907	3.25947	3.13389	3.36674	2.90329	3.13555	3.47795	3.30917	3.4043	2.89475	3.14676	3.52622	3.50467	3.34686
Ifas_Napo_NAP13_14	3.60555	3.16228	3.53553	3.31663	3.31663	3.08221	3.08221	3.67423	3.4641	3	3.67423	3.53553	3.60555	3.16228	3.60555	3.4641	3.39116	3.24037	3.53553	2.91548	2.91548	3.4641	3.24037	3.24037	3.53553	3.24037	2.84995	3.39116	3.31663	3.60555	3	3.24037	3.4641	3.31663	3.53553	3.08221	3.24037	2.64575	3.31663	3.4641	3.16228	3.87298	3.64566	3.58746	3.27278	3.72531	3.41476	3.4641	3.31898
Ifas_Napo_NAP13_15	3.25104	3.51577	3.57739	3.33649	3.62383	3.62383	2.79836	3.55418	3.59632	3.09342	3.88447	3.53643	3.47408	3.18311	3.62383	3.09342	3.53643	3.22034	3.53643	2.92733	3.04922	3.48313	3.33649	3.44393	3.32705	3.28599	2.82843	3.24135	3.31758	3.50634	3.09556	3.34244	3.33699	3.32705	3.53643	3.28549	3.44393	2.93016	3.4106	3.40136	3.07301	3.95375	3.45292	3.75738	3.43381	3.52805	3.4016	3.30758	3.451
Ifas_Napo_NAP13_16	3.937	3.80789	3.937	3.60555	3.87298	3.60555	3.08221	3.74166	3.80789	3.24037	4.12311	3.80789	3.39116	3.31663	3.60555	3.39116	3.53553	3.4641	3.74166	2.91548	3.39116	3.39116	3.08221	3.4641	3.24037	3.60555	2.85576	3.24037	3.24037	3.67423	3.16228	3.53553	3.67423	3.67423	3.67423	3.39116	3.31663	3.08221	3.74166	3.60555	3.4641	4	3.74887	4.00648	3.6458	3.50482	3.86482	3.31663	3.4491
Ifas_Napo_NAP13_17	3.4641	3.24037	3.31663	3.74166	3.39116	3.4641	2.91548	3.16228	3.08221	3.16228	3.16228	3.08221	3.4641	3.24037	3.67423	3.67423	3.67423	3.24037	3.39116	3	3.08221	3.39116	3.16228	3.31663	3.67423	3.24037	2.85576	3.08221	2.91548	3.31663	3.16228	3.39116	3.16228	3	3.16228	3.39116	3.31663	3.31663	3.16228	2.73861	3.16228	3.74166	3.2642	3.36803	3.09676	3.48251	3.65847	3.60555	3.08474
Ifas_Tari_TAR13_01	3.53553	3.4641	3.24037	3.4641	3.08221	3.16228	2.64575	2.82843	2.54951	3.24037	3.08221	2.64575	2.82843	2.64575	3.08221	3	3.16228	3.08221	3.16228	2.64575	3	3.08221	2.44949	2.91548	3.08221	3.16228	2.75123	3	2.54951	3.31663	2.73861	3.53553	3.31663	2.91548	3.16228	3.31663	3.08221	2.82843	3	2.44949	2.82843	3.16228	2.97879	3.39782	3.03675	3.05384	3.51964	3.24037	3.16475
Ifas_Tari_TAR13_02	3.16228	3.39116	3.08221	3.53553	3.16228	3.53553	2.91548	2.64575	2.44949	3.31663	2.64575	2.91548	3.08221	2.82843	3.31663	3.08221	3.31663	2.73861	3.39116	3	3.24037	3	2.91548	2.54951	3.53553	3.08221	3.2188	3.24037	3	3.16228	3.08221	3.4641	3.16228	2.91548	3.16228	3.16228	2.82843	3.16228	2.73861	2.64575	3.08221	2.73861	2.97879	3.69288	3.28847	3.01856	3.44788	3.4641	3.53774
Ifas_Tari_TAR13_03	2.82843	3.08221	3.08221	3.53553	3.16228	3.53553	2.54951	2.54951	3	3.16228	3.4641	2.91548	3.16228	2.91548	2.73861	2.91548	3.31663	2.91548	3.08221	2.73861	2.91548	3	2.91548	3	3.08221	3	3.09342	3.16228	3.16228	2.82843	3.16228	3.16228	3	2.73861	2.54951	3.08221	2.91548	3.24037	3.08221	3	2.82843	3.53553	3.07935	3.42683	3.06918	2.99317	3.32554	3.24037	3.39347
Ifas_Tari_TAR13_04	3.31663	3.31663	3.31663	3.4641	2.82843	2.91548	2.91548	3	3.08221	3.24037	3.53553	3.31663	3.31663	3.08221	3.16228	3.24037	3.39116	3.08221	3.31663	2.73861	3	3.24037	2.91548	3.16228	3.08221	3.24037	3.13964	3.31663	3.24037	3.31663	2.64575	3.16228	3.08221	2.73861	2.73861	3.16228	3	2.82843	3.16228	2.91548	3	3.39116	3.17118	3.538	2.94858	3.09765	3.54833	3.31663	3.31898
Ifas_Tari_TAR13_05	3.24037	2.91548	2.91548	3.53553	3.16228	3.16228	2.91548	2.82843	2.64575	3.24037	3.24037	3.24037	3.16228	2.82843	3.08221	2.73861	3.31663	2.82843	3.16228	2.44949	2.64575	2.91548	2.82843	2.73861	3	3	3.05952	3.39116	3.16228	3.08221	3	3.16228	3	3	2.91548	3.16228	2.91548	3.08221	3.08221	2.91548	3	3.53553	3.16179	3.58073	3.08193	3.1558	3.32133	3.24037	3.24278
Ifas_Tari_TAR13_06	3.60555	3.67423	3.4641	3.80789	3.31663	3.31663	2.82843	2.82843	2.73861	3.4641	3.39116	2.82843	2.73861	2.91548	3.24037	3.16228	3	3.31663	3.24037	2.73861	3.24037	3.24037	3	2.73861	3.24037	3.31663	2.84064	3.16228	2.54951	3.24037	3.08221	3.31663	3.53553	2.82843	3.08221	3.53553	3.16228	3.31663	3.16228	3	3.24037	3.53553	3.3936	3.87259	3.26705	3.41092	3.81198	3.67423	3.52083
Ifas_Tari_TAR13_07	3.08221	2.82843	3.31663	2.82843	2.82843	2.91548	2.82843	3	2.91548	2.91548	3.4641	3.08221	3.08221	2.44949	2.82843	3	3.31663	2.91548	3.24037	2.64575	3.08221	3.08221	2.91548	2.73861	3.08221	3.08221	3.02195	3.4641	3.31663	3.4641	2.82843	3.24037	3.24037	2.91548	3.31663	3.16228	3.08221	2.91548	2.64575	3	2.82843	3.39116	3.11054	3.46782	3.04968	3.18346	3.17988	3.16228	3.24278
Ifas_Tari_TAR13_08	2.91548	3.24037	3.4641	3.53553	3.4641	3.67423	2.82843	2.34521	3.08221	2.82843	3.4641	3	3.4641	3.16228	3.24037	3.08221	3.31663	3.08221	3.08221	2.91548	2.64575	3.16228	3	3.16228	3.53553	3.08221	2.84064	3.08221	2.73861	2.73861	3.31663	3.31663	3.31663	2.82843	3.08221	2.91548	3.31663	3.24037	3.16228	3.08221	3.16228	3.53553	2.98576	3.51448	3.26223	3.33098	3.24519	3.53553	3.60772
Ifas_Toss_TOS10_01	3.31663	3.31663	3.16228	3.4641	3.39116	3.16228	2.82843	3.53553	3.08221	2.64575	3.39116	2.91548	3	2.91548	3.4641	2.64575	3	2.23607	3.08221	1.87083	2.73861	3	2.91548	2.91548	2.91548	2.73861	2.45078	3	2.54951	3.08221	3.08221	3.16228	3.16228	3.16228	3.08221	3.16228	3.16228	2.91548	3.08221	2.54951	3	3.74166	3.41549	3.77183	3.30203	3.1279	3.48018	3	2.98266
Ifas_Toss_TOS10_02	3.16228	3	3.31663	3.16228	3.31663	3.31663	2.82843	3.16228	3.08221	2.54951	3.53553	3.08221	3.4641	2.91548	3.24037	2.91548	3.4641	2.91548	2.91548	2.54951	2.44949	3.08221	2.73861	3.16228	3.16228	2.73861	2.65881	3.16228	2.82843	3.08221	2.82843	3.24037	3.08221	2.73861	3.24037	2.82843	3.16228	2.73861	3	3	2.91548	3.87298	3.13934	3.48784	3.16727	3.27446	3.33341	3.31663	3.39347
Ifas_Toss_TOS10_03	2.65881	3.14017	3.04922	3.10357	3.2607	3.62383	2.51612	2.85169	3.0714	2.75123	3.25409	2.91656	3.32705	2.93805	3.33649	3.17321	3.46502	2.62118	2.91656	2.56305	2.60724	3.10357	2.93805	2.97668	3.40136	3.04922	2.34521	2.91656	2.64695	2.70082	2.92959	3.26679	3.0225	3.01152	3.08324	2.70082	2.80368	2.75423	2.85169	2.65881	2.99056	3.4106	2.70067	3.48724	3.14398	2.94799	3.08577	3.23112	3.451
Ifas_Toss_TOS10_04	3.17321	2.97668	2.60724	3.2607	3.02195	3.2607	2.70755	3.02195	2.63315	2.84064	2.66254	2.64695	2.92733	2.47632	3.10357	2.56305	3.08324	2.62118	3.00106	2.35993	2.60724	2.67061	2.47632	2.61928	2.92733	2.79244	2.82843	2.91656	2.64695	2.88	2.46627	3.18934	2.37392	2.75123	2.91656	2.79185	2.31531	2.93016	2.47632	2.46359	2.53839	3.33649	2.86945	3.53296	3.01314	2.79129	3.35294	3.07248	3.14792
Ifas_Toss_TOS10_05	2.64575	3.4641	3.39116	3.74166	3.53553	3.80789	2.73861	3.08221	3	3.31663	3.24037	3	3.31663	3.24037	3.31663	3.31663	3.53553	3	3.24037	3.24037	3.08221	3.31663	3.39116	3.31663	3.53553	3.24037	3.19297	3.16228	3.39116	3	3.24037	3.4641	3.08221	3.08221	3.31663	3.08221	3.31663	3.53553	3.39116	3.08221	3.31663	3.4641	2.99656	3.55159	3.29979	3.04639	3.33341	3.39116	3.51992
Ifas_Toss_TOS10_06	3.17988	3.22248	2.98067	3.41476	2.96891	3.02665	2.89618	3.44788	2.84809	3.17988	3.29915	3.10026	3.621	2.93456	3.29968	3.0052	3.42396	2.57131	3.17988	2.36889	2.84809	3.40759	3.29968	3.01855	3.26506	2.66677	2.9843	3.26506	3.17988	3.17988	2.67593	3.43212	2.71742	2.89558	3.02665	2.67593	2.94289	2.84441	3.14394	2.71742	2.85668	3.68892	3.47188	3.74879	3.19845	3.22221	3.24037	3.34075	3.37639
Ifas_Toss_TOS10_07	2.98208	3.06938	2.41843	3.4527	3.16372	3.2345	2.62541	2.91327	2.3107	3.06117	2.6296	2.54514	2.53771	2.34582	3.14528	2.6104	2.99156	2.22755	2.80549	2.62122	2.7937	3.06117	2.64094	2.51281	2.90787	2.72128	2.80295	2.82393	2.70448	2.79539	2.64451	3.07808	2.87743	2.80157	2.90137	3.13276	2.80157	2.89812	2.62362	2.21268	2.54452	3.13527	2.92924	3.4499	2.85276	2.7587	3.31777	3.3009	3.13776
Ifas_Toss_TOS10_09	2.82843	3.39116	3	3.60555	3.39116	3.74166	2.54951	3.31663	3.16228	3	3.31663	2.54951	3	2.82843	3.24037	2.91548	3	2.54951	2.82843	2.64575	2.73861	2.91548	3	2.64575	3.08221	2.82843	2.82955	2.64575	2.73861	2.54951	3.16228	3	2.82843	2.82843	2.73861	2.91548	3	3.31663	3.08221	2.91548	3.08221	3.74166	3.01286	3.71773	3.16199	2.91068	3.48018	3.16228	3.53774
Ifas_Toss_TOS10_10	3.24037	2.91548	3.60555	3.16228	3.53553	3.60555	3	3.16228	3.39116	2.73861	3.80789	3.4641	3.4641	3.08221	3.31663	3.08221	3.67423	3.24037	3.31663	2.82843	3	3.24037	2.91548	3.24037	3.24037	3.39116	2.80309	3.31663	3.16228	3.08221	2.64575	3.39116	2.91548	3.08221	3.39116	2.91548	3.08221	3	3.24037	3.39116	3	3.937	3.13833	3.56254	3.24837	3.29472	3.25755	3.31663	3.53774
Ifas_Toss_TOS10_11	3.08221	3.24037	2.64575	3.4641	3.16228	3.4641	2.73861	3.08221	2.64575	2.91548	2.73861	2.54951	2.73861	2.54951	3	2.73861	3.08221	2.44949	2.91548	2.54951	2.82843	2.91548	3.08221	2.34521	2.91548	2.54951	2.79185	2.82843	2.73861	2.64575	2.64575	3.08221	2.64575	2.82843	2.91548	2.82843	2.54951	3.16228	2.82843	2.82843	2.73861	3.4641	3.14345	3.68976	3.04812	2.80445	3.33341	3.31663	3.4491
Ifas_Toss_TOS12_01	2.91548	2.91548	3.16228	3.24037	3.16228	3.31663	2.44949	3.08221	3.08221	2.91548	3.39116	2.73861	3.31663	2.91548	3	3.16228	3.31663	2.91548	2.73861	2.64575	2.54951	3.16228	3.08221	3.08221	3.16228	2.82843	2.70755	3	3	3.08221	2.91548	3.31663	2.91548	2.82843	3.16228	2.64575	3.08221	2.82843	3.31663	3.08221	2.91548	3.87298	3.20189	3.33513	2.99194	3.1972	3.01855	3.24037	3.24278
Ifas_Toss_TOS12_02	3	3.31663	3	3.4641	3.24037	3.39116	2.64575	3.31663	3	3	3.39116	3	3.24037	2.82843	3.31663	2.91548	3.31663	2.23607	3.16228	2.12132	2.82843	3.08221	3.16228	2.82843	3.16228	2.73861	2.61675	3.16228	2.91548	3.08221	3	3.16228	2.91548	3	3.08221	3.08221	3.16228	3	3.16228	2.64575	3	3.67423	3.26582	3.64978	3.16189	3.06234	3.10026	3	3.16475
Ifas_Toss_TOS12_03	2.54951	3	2.82843	3.16228	2.91548	3.31663	2.91548	3	2.82843	2.64575	2.91548	3	3.16228	2.23607	2.82843	2.73861	3.4641	2.12132	3	2.44949	2.73861	2.64575	2.73861	2.54951	3.08221	2.44949	3.02195	3.08221	3.31663	2.82843	3.16228	3	2.54951	2.91548	3.08221	2.91548	2.44949	3.31663	2.34521	2.73861	2.64575	3.24037	2.58178	3.59448	3.09789	2.40427	3.10026	3.08221	3.31898
Ifas_Toss_TOS12_05	2.82843	3.16228	2.91548	3.39116	3	3.31663	2.54951	3.24037	3	3	3.39116	2.64575	3.08221	2.64575	2.91548	2.91548	3.08221	2.44949	2.73861	2.44949	2.73861	3.24037	3.16228	3	2.91548	2.54951	2.73977	2.91548	3	3	2.73861	3.24037	2.82843	2.64575	2.64575	2.82843	2.64575	3.16228	3	2.82843	2.91548	3.67423	3.18835	3.67606	3.11289	2.77886	3.33341	3.16228	3.53774
Ifas_Toss_TOS12_06	3.08221	3.16228	2.82843	3.24037	3.08221	3.4641	2.82843	3	2.82843	3.16228	3.08221	2.64575	3.08221	2.54951	2.91548	2.91548	3.24037	2.82843	3	2.73861	3.08221	2.73861	2.82843	2.73861	3.08221	2.82843	3.09342	3	3.08221	3.08221	3	3.39116	3	2.91548	3	3	2.91548	3.31663	2.73861	2.91548	2.73861	3.53553	3.14345	3.6289	3.21645	3.05225	3.17988	3.16228	3.39347
[truncated: 114 more columns]

## Sheet: S4_Euclidean_D.ant
Table S4. Euclidean distances between each host individual for D.antarctica using single nucleotide polymorphisms (SNPs).
D. antarctica	CIE1	CIE10	CIE11	CIE2	CIE3	CIE4	CIE5	CIE7	CIE9	DEC12	DEC14	DEC15	DEC16	DEC18	DEC19	DEC20	DEC21	DEC24	KG1	KG10	KG12	KG13	KG14	KG17	KG18	KG19	KG2	KG23	KG3	KG4	KG5	KG6	KG7	KG8	HM10	HM11	HM13	HM14	HM2	HM3	HM4	HM5	HM7	OH1	OH2	OH3	OH4	OH5	PAR1
CIE1	0
CIE10	24.8561	0
CIE11	14.5665	24.2378	0
CIE2	15.8136	13.9463	19.3401	0
CIE3	16.7117	16.632	24.0767	15.7231	0
CIE4	14.6406	20.5783	26.6756	15.1731	16.4106	0
CIE5	13.2626	23.7869	20.7181	17.0541	16.8898	9.1598	0
CIE7	21.9458	21.0849	29.8874	19.0543	14.4728	24.519	28.8716	0
CIE9	21.9458	16.5875	26.2342	18.0046	23.4752	19.7231	22.5542	18.7604	0
DEC12	26.5312	18.7509	25.6075	23.9801	19.7231	19.4924	21.8808	24.8901	18.7758	0
DEC14	17.2746	22.1593	21.3357	19.5708	18.6231	20.3062	14.7723	25.9517	23.0438	21.0482	0
DEC15	18.0712	16.6222	26.7334	12.8765	15.6564	16.1038	16.5168	22.4726	21.6626	19.7231	18.9177	0
DEC16	21.1506	15.905	24.2425	19.8895	20.3301	22.0377	20.5726	22.57	19.5121	20.4405	21.584	19.4686	0
DEC18	16.669	19.3544	21.6517	25.564	16.7117	20.6673	16.5333	23.2081	21.6734	18.8589	21.4313	23.8271	20.5556	0
DEC19	13.5035	16.8395	26.4613	16.5451	10.1177	12.2595	18.2194	18.5161	17.5575	19.7231	19.6371	17.4561	15.4182	17.7522	0
DEC20	16.8532	17.8656	25.7602	15.5072	18.7445	16.5403	17.1219	25.0036	22.0511	16.5168	20.1704	15.8905	19.1494	18.541	15.5782	0
DEC21	15.1269	17.682	22.611	31.6273	16.8898	17.7181	21.9749	26.2709	16.3535	15.9013	22.1075	20.1036	20.0603	21.9347	18.0046	13.1919	0
DEC24	17.4894	20.4819	28.419	14.3086	18.4946	18.6897	17.3255	26.3838	20.4908	23.6399	19.1889	16.7356	19.674	27.8927	19.8742	18.9626	18.6231	0
KG1	15.3021	18.056	20.7352	11.6602	19.3325	19.9289	17.7216	23.1067	21.6056	20.2183	20.3807	20.4935	20.2302	23.9984	21.8537	18.6751	22.1415	18.9101	0
KG10	18.9825	19.5337	27.2464	16.3889	18.9825	17.0381	20.851	22.9767	20.2101	20.6001	23.985	17.5734	20.2949	21.9914	16.1589	16.0515	17.8756	18.985	21.3596	0
KG12	17.6409	16.4919	21.0849	22.0511	18.0465	21.4831	25.9396	21.8195	17.8984	20.3699	18.7858	17.0427	18.0315	16.1911	16.7692	19.8336	18.9878	18.4493	18.5619	19.8031	0
KG13	31.6273	17.8656	27.7061	23.072	24.1557	21.7338	30.1275	20.011	18.4891	20.8136	23.3721	21.0849	22.8201	23.8858	19.8445	18.6497	18.2927	24.1072	24.5286	18.4067	20.8729	0
KG14	22.7743	16.2858	21.186	25.9666	19.0543	24.6753	18.3612	20.7457	13.2156	16.3791	17.2983	17.7781	19.7231	20.6673	15.1695	18.1765	19.5753	21.7144	21.186	21.1706	16.5168	18.3022	0
KG17	22.9633	17.1942	25.7438	21.5196	21.3205	18.6843	22.9018	12.0031	18.8834	17.7781	20.6725	18.5951	20.1961	24.0619	16.5512	20.551	7.45463	20.6325	24.519	18.26	22.7743	17.0807	18.1426	0
KG18	16.632	17.2746	21.3757	22.1668	16.2641	18.5019	17.7456	17.0807	17.0144	22.2118	19.2626	14.8588	16.1911	18.2101	13.6646	16.2168	14.5158	18.0046	19.4309	15.2167	17.7781	22.6666	21.0849	19.543	0
KG19	19.4472	20.7556	30.9543	20.5418	18.0532	18.0886	21.7918	21.0849	21.1646	24.3667	25.5811	18.5951	19.2896	23.2384	17.0324	17.5647	16.2042	22.9488	25.9831	17.2025	21.7943	17.6915	22.0224	18.26	14.7723	0
KG2	15.5386	18.1765	23.1182	12.5311	14.064	13.4287	15.5531	17.8656	15.9086	19.1098	21.6548	17.3376	20.525	21.9099	14.622	18.0293	16.6525	16.4342	19.3199	17.3069	19.9016	17.8316	18.3291	18.8589	16.9845	19.9712	0
KG23	18.26	16.4227	19.4024	14.9918	15.8285	18.9177	20.0603	24.4227	19.9622	16.8199	17.4481	17.2473	20.3561	22.9572	13.4859	16.3064	18.26	17.363	19.0159	17.3191	19.2478	23.908	18.3919	18.6959	18.4341	22.9922	14.4408	0
KG3	24.0523	20.312	29.2787	22.4644	21.3927	21.9972	21.7616	26.482	19.7231	21.2866	22.409	16.9302	20.2805	21.3494	17.419	17.5244	18.5687	21.8808	26.5041	16.1038	19.3677	19.6232	19.197	21.3927	14.1335	19.3677	18.0991	18.3068	0
KG4	23.5378	19.3246	23.3983	24.1557	17.3756	21.8195	23.7438	23.9801	18.6751	20.085	19.7231	17.8402	16.4617	20.851	15.2774	21.9577	13.4734	25.7158	22.4368	18.2985	23.2081	21.0849	18.26	21.3231	17.8035	16.4359	18.3539	22.5358	20.6001	0
KG5	20.2355	17.0248	28.7956	22.7743	19.7231	21.6584	23.3817	25.8236	23.1067	22.7743	21.7068	17.1141	19.4686	24.599	16.7936	20.0387	17.2157	19.1198	23.0503	15.842	17.363	21.0849	17.6409	18.711	19.9083	18.4212	19.7231	15.0638	19.6252	19.2478	0
KG6	22.9488	17.5244	19.2696	21.5474	24.0824	21.6056	22.6822	19.197	21.9458	24.6753	13.4939	17.1786	17.5162	22.4368	18.8382	22.6904	21.4413	24.3253	20.824	26.2709	18.6751	26.01	18.9493	17.1575	17.8035	28.1451	22.3141	19.7231	20.0029	23.9178	24.6539	0
KG7	22.9664	17.1372	24.189	20.7049	19.1342	21.4152	21.3927	18.7363	20.7352	19.7231	20.7233	15.9526	20.7294	20.8299	15.7529	15.58	20.3062	24.0937	21.249	19.0467	18.0902	18.728	16.7052	13.8386	18.2985	17.8616	16.7189	17.8521	17.5116	14.6367	16.1789	21.6804	0
KG8	26.2974	26.1239	24.3302	28.5815	25.4002	24.4835	28.1942	25.9666	22.1326	30.3953	27.0429	26.5087	23.5167	22.4644	23.5736	21.7737	22.9411	24.9027	25.0851	24.0619	20.97	27.8927	20.2355	28.4045	19.941	22.9276	26.7052	25.096	24.4635	23.7236	17.8984	23.8271	22.0511	0
HM10	22.4368	24.1557	20.9064	23.6054	17.1667	23.7542	19.072	28.5989	26.1366	23.0009	19.7231	23.3166	22.1326	21.4831	22.2506	22.8977	22.2506	26.5128	21.9598	27.3945	24.0874	26.3673	23.9429	24.7582	15.4064	25.2148	22.3849	23.1846	25.687	20.2538	27.6773	21.9305	22.306	24.1557	0
HM11	21.0135	13.6734	25.9474	21.4718	16.2742	20.2788	18.4154	22.2506	18.4673	19.6144	22.1755	14.0939	17.4205	14.4408	13.7417	16.1811	13.3992	19.8266	20.484	13.2796	14.1442	16.7005	17.6409	18.1426	14.7439	17.4826	17.1907	14.4573	13.4662	12.474	9.7604	21.921	13.6398	23.3367	23.0205	0
HM13	15.3178	18.0046	23.2439	13.8904	13.1487	13.5299	17.0807	20.0456	18.8935	19.8984	19.0932	16.5618	16.9942	19.8924	13.4423	15.2612	16.6408	16.0277	17.4382	15.4973	14.6568	18.6693	19.5249	19.2896	11.3283	18.4341	16.7751	18.9009	16.4705	19.4219	19.24	20.3085	18.178	22.3368	22.6474	16.9302	0
HM14	13.3582	14.9092	14.6694	16.8603	16.1038	9.42944	14.4358	16.1038	23.7042	18.0991	18.3919	14.8535	18.7894	19.0056	12.474	16.1038	15.5925	19.124	19.4337	15.6743	13.4734	27.3291	12.6872	19.7231	17.0807	19.1826	13.178	14.9092	19.7231	21.0482	15.7336	22.7743	15.9775	20.3428	19.7231	13.9463	11.2978	0
HM2	25.6712	17.0807	22.6177	24.2031	25.621	18.4253	23.2804	23.5282	20.4968	16.669	23.8147	19.0832	16.8065	18.4493	15.858	14.7481	18.9242	21.5229	23.3509	17.4768	14.0442	21.2371	19.4125	17.9325	20.6001	20.7049	19.22	20.5699	20.1872	20.9406	19.5946	16.632	20.1298	27.3613	25.5311	13.1487	18.1272	20.2819	0
HM3	27.3712	19.9701	28.4108	16.1038	22.1668	24.3467	25.8236	21.7616	17.7781	21.7705	26.1585	23.3983	22.4948	22.4765	21.955	21.0849	23.4345	25.7752	23.2253	25.3194	22.3639	21.9813	18.4673	20.2355	23.3367	26.4932	20.6448	19.8953	21.0087	19.7231	24.3562	16.7356	21.8366	23.0316	25.7529	18.5266	21.4348	23.5736	16.9992	0
HM4	16.9302	19.6559	23.9801	17.2983	20.312	16.0231	21.8808	20.8911	16.6499	21.0293	22.564	21.0617	19.4488	19.3544	11.1571	19.7231	19.3401	19.5151	23.2699	18.1243	19.8072	17.9887	18.9663	19.7231	11.8935	20.6725	14.7831	17.0144	18.0575	20.5071	14.1442	24.3044	17.6689	22.0191	26.6793	15.9859	16.3177	16.3535	17.1068	22.1435	0
HM5	16.9664	23.3138	22.1075	16.6152	21.0565	17.2473	20.0083	23.5115	19.4924	25.8236	22.5624	22.2681	20.1355	22.0943	20.6554	19.7231	21.2424	20.0747	17.5707	21.147	19.9155	24.9479	21.6804	19.7231	16.5015	24.9804	18.5185	18.6644	24.0956	21.7918	20.0603	19.4393	22.1976	28.3185	23.9232	22.611	15.5722	15.4109	17.9663	23.9569	24.0004	0
HM7	13.8386	20.6409	14.7594	16.5919	15.0442	10.8939	10.0736	23.1274	5.57853	19.2896	11.954	20.2023	17.9607	16.7614	13.9463	18.0991	15.3877	17.9607	13.0584	17.6409	18.26	31.5569	17.2983	23.1717	15.9713	22.6865	8.60786	18.6265	21.6891	24.0334	21.6056	22.514	21.1336	16.3143	18.5161	17.7781	12.548	13.3625	21.3927	14.2022	13.4734	16.5168	0
OH1	18.1838	19.9261	28.6501	16.1038	16.1714	16.1038	18.8353	21.6517	21.751	21.2017	20.8842	17.6089	19.678	21.4581	16.2779	20.3428	16.4196	19.7231	22.0776	13.5299	20.358	19.067	21.9458	24.1557	14.9988	21.7001	17.6622	19.4869	17.6077	20.6628	15.606	24.6938	20.5335	24.9084	23.3367	12.0615	14.315	16.2397	19.9989	24.6628	16.6251	19.5151	16.7692	0
OH2	18.1199	18.3612	27.2586	14.4728	17.6018	16.3791	18.7561	21.5474	19.7231	22.4765	21.7971	17.0575	19.9769	22.3639	16.4332	19.3113	19.8312	18.772	24.0767	16.1038	19.8288	15.5757	21.6517	17.6863	14.039	13.3065	17.4481	21.2371	19.2896	18.2194	17.4481	23.2641	17.4408	23.0103	24.6539	17.0248	15.2774	15.8786	19.9476	22.1467	16.1612	23.2518	18.8052	19.7231	0
OH3	22.8367	18.0429	28.3285	25.9442	25.2579	24.7242	23.4046	21.0515	19.2237	22.0292	21.9789	19.9379	19.6289	23.3052	21.3694	17.9925	21.3184	21.8643	22.3046	22.8347	20.7556	21.9458	20.8382	22.0251	20.0681	20.1189	21.3927	18.26	23.6912	21.508	21.9533	22.0191	20.1526	25.3895	23.7302	15.1386	21.5555	26.5946	20.4996	21.6056	21.0224	23.2699	23.072	23.6248	21.6489	0
OH4	17.4051	18.7385	21.9627	14.5429	17.2983	15.9239	17.4481	20.4908	21.208	25.1867	19.796	17.9368	19.6735	20.9359	15.7157	20.9569	23.9897	19.4393	18.6562	19.0142	21.3793	19.8415	20.011	23.3367	14.9558	20.18	16.7307	20.2491	17.1306	16.6462	22.2681	20.2635	21.169	21.9842	23.137	13.8798	17.2313	17.2828	24.1259	23.4674	17.3111	20.7427	14.1335	17.4695	17.5876	23.3367	0
OH5	17.6802	20.0308	23.4345	15.4901	18.7203	17.4025	15.007	23.3367	21.8047	22.9714	19.4686	19.4351	18.5369	15.8847	16.3849	21.3034	22.223	19.3078	20.6857	17.5594	17.1478	21.2784	19.7231	22.4962	16.299	20.7635	18.26	22.2164	19.2173	23.0316	18.9998	23.2081	20.9387	23.2384	23.3498	15.3123	17.3052	15.8786	22.2844	25.4624	18.52	18.1722	12.9118	16.6462	20.134	23.4442	16.7751	0
PAR1	17.0559	23.0503	18.9493	16.3143	13.5152	12.5311	13.8234	26.3838	20.79	15.2774	20.2491	15.9931	18.188	13.1487	11.6126	14.05	17.6409	17.1273	17.8756	17.684	15.1828	23.6677	19.0968	18.9663	19.2478	18.4814	16.5015	11.4941	23.0503	19.5912	21.4201	21.4413	15.1008	21.3927	18.26	17.8656	14.2022	12.4223	23.1507	24.1557	17.8402	20.284	12.1957	18.4067	15.7619	25.3801	19.7231	18.3919	0
PAR2	16.6499	14.2745	17.8402	16.7692	15.8136	16.7117	16.5875	18.26	13.6102	23.7869	18.0991	18.8689	19.4092	19.38	15.3178	20.4057	13.005	16.3535	16.1038	17.6409	13.0456	29.8874	16.9749	23.1774	14.3356	18.5619	15.8721	16.8199	23.5115	21.4201	16.5707	25.3122	21.186	15.09	22.8674	19.0968	14.4215	16.4873	23.0973	22.611	18.9729	19.0226	14.039	18.26	16.9749	20.5783	16.6499	16.8418	16.9845
PAR3	17.4296	19.5634	26.1926	16.6866	18.0688	16.3229	17.5191	19.5753	12.474	18.0712	19.9443	15.4408	18.7878	21.9268	14.1626	13.5799	14.0939	16.832	20.7026	15.7785	17.7255	18.9009	20.2355	21.4865	13.369	14.8039	15.2774	17.1176	15.0803	18.2229	19.2384	22.9664	18.7781	26.1891	24.7137	14.3216	15.0987	17.8035	19.4887	24.1557	18.611	20.7579	16.8483	16.7027	16.5627	20.1274	18.7485	19.3438	16.7836
ADE11	21.2231	19.651	26.4058	21.0032	21.7001	19.3192	20.2023	22.6939	13.9463	20.1664	20.3795	18.239	17.9043	25.8698	13.9964	18.8308	16.2742	18.0046	23.3153	18.3391	19.3474	18.0413	19.0226	16.1038	18.0465	18.5951	16.901	19.941	18.26	13.1487	20.1872	18.0991	20.623	25.4002	19.9016	15.606	18.0127	20.4277	17.9646	21.8808	18.26	19.652	20.0681	19.1813	17.9548	18.5951	20.8603	20.0918	18.8382
ADE12	20.7352	16.9446	26.348	19.1674	17.6409	17.6409	18.26	16.5015	27.1864	18.6897	21.6584	17.0075	15.9482	19.5659	10.185	16.1038	15.5386	25.3122	25.878	15.7002	19.879	20.3919	17.5575	20.9852	17.5647	20.581	18.6181	20.79	22.2506	18.5503	17.0807	17.7456	15.2481	20.79	19.8895	12.939	17.4752	17.0807	15.3877	16.5015	16.8418	22.5956	19.0226	21.0087	15.9086	20.6554	19.7231	21.0849	13.8141
ADE14	19.7231	16.6277	28.3039	24.555	18.1426	17.9531	18.3745	23.6129	23.3983	18.1426	20.1872	21.4865	17.4548	19.5027	15.2512	18.5503	17.2555	17.5067	19.7231	17.611	16.637	22.2164	19.0357	22.3027	14.5317	21.1088	15.7935	15.8754	16.2433	25.1238	14.7007	19.9622	19.5817	25.4143	22.8554	11.6829	17.3778	16.1038	16.0053	23.4242	17.2077	20.851	12.6329	16.5486	18.7509	21.7674	20.7305	20.6994	21.2424
ADE16	17.0807	20.2355	24.1901	17.2555	18.5951	19.1134	16.346	23.5413	19.7231	16.8651	15.6031	20.693	23.0998	21.1145	19.485	21.3509	20.4676	20.6741	23.1043	25.3514	18.5266	24.2727	15.9931	21.5616	20.4868	25.6575	18.0351	17.6409	22.5435	21.4629	25.1527	18.3506	22.4996	31.6571	20.1786	21.9387	20.7148	18.6497	22.6155	22.8867	23.2791	20.8096	14.7594	22.6021	22.9684	25.1478	20.3377	21.7233	18.7604
ADE3	18.2101	19.1024	22.4962	18.8754	16.9095	19.2765	19.1536	22.3027	19.7231	22.2058	19.8635	19.477	21.0585	18.5119	11.6091	17.105	20.3085	19.1611	23.9942	18.1243	17.3941	18.8261	18.3506	19.9155	10.395	17.3756	17.4532	18.2985	19.4498	19.335	20.4319	22.9411	19.8655	26.0379	23.08	15.4182	14.6862	16.5333	21.4013	23.3367	17.673	19.485	15.6157	19.0762	16.0578	22.8757	17.8174	17.8079	15.2774
ADE4	21.3927	14.0566	30.164	21.8613	22.6972	18.4814	21.9145	23.5115	22.7743	23.1274	24.7935	22.0274	17.6034	19.2478	17.3941	20.2101	17.8984	20.5071	24.1972	15.8721	22.5253	21.5288	21.3404	14.3086	16.9565	14.1154	19.8072	17.3687	24.8079	17.4671	20.5155	18.0765	22.4512	23.1846	25.6075	10.4495	20.7392	19.8577	13.7038	20.5627	21.3357	23.0919	17.3941	19.2896	17.8865	14.9437	22.278	20.5699	18.9691
ADE5	18.4618	18.9663	28.7511	14.8727	18.3919	16.3424	17.4296	28.4799	25.2299	25.328	21.3927	16.5222	20.0491	21.2757	10.3181	20.3465	22.2254	18.1982	21.2298	17.5518	21.1959	22.0191	19.1776	20.6963	13.7038	18.8382	19.242	19.232	16.9163	19.4618	19.072	21.6056	21.9305	25.1087	26.3331	18.9066	14.1743	15.7336	22.1826	27.2704	19.1024	20.3595	14.0442	16.3403	15.3594	22.2506	17.7923	18.8834	16.8013
ADE6	24.4506	19.0832	24.9479	23.4912	21.6804	21.9533	23.7414	19.9233	20.0722	22.3141	21.4718	19.9927	18.2969	26.2974	19.9275	16.5846	14.7779	21.6307	26.1876	23.0153	19.1674	19.5659	18.4724	20.3699	19.1776	24.7833	20.7049	21.2231	17.3941	14.4358	19.8577	14.0725	19.6232	27.3989	22.2164	17.1885	19.6639	22.4694	17.105	22.1668	19.3043	23.3983	23.5336	23.1826	19.3544	18.8834	25.6117	22.7743	20.9781
ADE7	23.2771	16.8954	20.2635	23.2907	22.2372	20.5627	24.6867	19.197	22.2506	21.5245	23.0592	19.0739	18.2463	20.0387	19.0226	18.3716	18.2283	22.1617	21.6489	20.2577	15.788	20.79	18.4027	21.6423	16.0088	18.8329	20.0139	20.3561	20.8911	16.194	16.9188	21.3641	19.3078	19.9681	21.9533	14.3441	18.5346	19.7231	17.702	23.2194	18.8165	21.3605	17.4726	21.208	19.9459	19.3379	22.5332	21.1104	21.0849
ADE8	17.0144	20.9084	25.7501	18.26	18.7445	17.7255	15.7683	26.8397	19.5121	17.4481	18.2867	21.5423	21.8891	24.71	17.3125	21.5748	17.1575	16.8199	19.2151	19.7892	18.829	19.9951	19.0543	21.3231	20.1731	25.2065	18.2174	20.6471	21.8946	21.8195	22.4592	24.7426	23.409	24.8402	26.4613	17.354	17.6409	17.7456	21.7616	23.0503	20.2765	19.0543	15.1977	22.332	20.8782	23.0662	21.21	20.8299	20.7181
ADE9	26.2099	20.4319	22.1075	23.4974	24.2942	26.2006	25.621	19.5027	23.0153	26.4364	21.7202	24.1166	21.1358	21.3034	17.3795	24.2727	20.5284	23.1426	21.147	22.5821	21.128	25.7844	22.2118	19.1046	18.7758	25.9886	23.7666	16.8898	27.7241	19.7231	25.6928	16.1038	20.5012	26.7052	23.9874	22.084	23.2253	26.3747	21.9813	24.4061	24.4635	20.8096	22.0191	25.2196	27.0669	22.2907	23.7314	22.4749	23.4674
[truncated: 13 more columns]

## Sheet: S5_FSTs
Table S5. FST values and average Bray-Curtis dissimilarity for host genetic clusters of the three sponge species.
FST VALUES										AVERAGE BRAY CURTIS DISSIMILARITY
P. ficiformis	Pf2	Pf3	Pf4	Pf5	Pf6	Pf8		Ranges		P. ficiformis	Pf2	Pf3	Pf4	Pf5	Pf6	Pf8		Ranges
Pf2	0							0 - 0.05		Pf2	0							0 - 0.5
Pf3	0.147	0						0.05 - 0.1		Pf3	0.705256	0						0.5 - 0.7
Pf4	0.23	0.18	0					0.1 - 0.3		Pf4	0.551897	0.618734	0					0.7 - 0.9
Pf5	0.15	0.112	0.118	0						Pf5	0.629603	0.633808	0.55117	0
Pf6	0.276	0.177	0.233	0.102	0					Pf6	0.665143	0.738963	0.544974	0.647393	0
Pf8	0.234	0.18	0.048	0.129	0.218	0				Pf8	0.545759	0.606496	0.803898	0.5614	0.536764	0
I. fasciculata	If1	If2	If3	If4	If5					I. fasciculata	If1	If2	If3	If4	If5
If1	0									If1	0
If2	0.012738	0								If2	0.683948	0
If3	0	0.029309	0							If3	0.59106	0.523374	0
If4	0.032138	0.013058	0.047495	0						If4	0.595171	0.749683	0.433139	0
If5	0.070874	0.078695	0.044752	0.078755	0					If5	0.490268	0.602368	0.381528	0.694266	0
D. antarctica	Da1	Da2	Da3	Da4						D. antarctica	Da1	Da2	Da3	Da4
Da1	0									Da1	0
Da2	0.156627	0								Da2	0.696878	0
Da3	0	0	0							Da3	0.571505	0.647907	0
Da4	0.095462	0.117643	0	0						Da4	0.654958	0.727572	0.698406	0

## Sheet: S6_Samples_descriptives
Table S6. List of samples and different descriptors for the three sponge species.
P. ficiformis	Location	short name	Year	Genetic Cluster	ASVs	Counts	Richness	ShannonH	invSimpson	I. fasciculata	Location	short name	Year	Genetic Cluster	ASVs	Counts	Richness	ShannonH	invSimpson	D. antarctica	Location	short name	Year	Genetic Cluster	ASVs	Counts	Richness	shannonH	invSimpson
Pfic_Blan_BL13_1	Blanes	BLA	2013	Pf3	1867	5876	1630	5.85701	88.8626	Ifas_Alic_AL10_09	Alicante	ALI	2010	If4	2036	10880	1114	4.80141	27.9659	Dant_CIE1	Cierva Cove	CIE	2016	Da4	1587	64191	635	3.32397	11.6078
Pfic_Blan_BL13_10	Blanes	BLA	2013	Pf8	1184	4363	n.a.	n.a.	n.a.	Ifas_Alic_AL10_10	Alicante	ALI	2010	If4	2922	15697	1177	4.69348	17.6984	Dant_CIE10	Cierva Cove	CIE	2016	Unc	2520	115327	965	3.9818	15.9152
Pfic_Blan_BL13_11	Blanes	BLA	2013	Pf3	1422	3939	n.a.	n.a.	n.a.	Ifas_Alic_AL10_11	Alicante	ALI	2010	If4	2114	10059	1190	5.17943	54.2759	Dant_CIE11	Cierva Cove	CIE	2016	Da2	1627	99655	524	2.81176	7.6308
Pfic_Blan_BL13_12	Blanes	BLA	2013	Pf8	1375	4807	n.a.	n.a.	n.a.	Ifas_Alic_AL10_12	Alicante	ALI	2010	If4	345	1057	n.a.	n.a.	n.a.	Dant_CIE2	Cierva Cove	CIE	2016	Da4	1123	61964	456	2.97727	10.8374
Pfic_Blan_BL13_13	Blanes	BLA	2013	Pf3	969	2405	n.a.	n.a.	n.a.	Ifas_Alic_AL10_17a	Alicante	ALI	2010	If5	1642	5690	1519	5.44296	48.8812	Dant_CIE3	Cierva Cove	CIE	2016	Da4	1877	68691	701	3.06986	5.87793
Pfic_Blan_BL13_14	Blanes	BLA	2013	Pf8	1740	5538	1597	5.9697	124.221	Ifas_Alic_AL10_17c	Alicante	ALI	2010	If5	2182	9381	1356	5.00556	22.878	Dant_CIE4	Cierva Cove	CIE	2016	Da4	1063	50432	514	2.87673	7.48011
Pfic_Blan_BL13_15	Blanes	BLA	2013	Pf8	2069	7456	1480	5.67154	70.8141	Ifas_Alic_AL10_20	Alicante	ALI	2010	If4	728	3077	n.a.	n.a.	n.a.	Dant_CIE5	Cierva Cove	CIE	2016	Da4	1947	58732	846	3.5634	9.89811
Pfic_Blan_BL13_2	Blanes	BLA	2013	Pf3	2027	8987	1256	5.5672	83.9114	Ifas_Alic_AL10_26	Alicante	ALI	2010	If4	4352	31794	980	4.35618	11.1107	Dant_CIE7	Cierva Cove	CIE	2016	Da3	750	24102	526	3.42725	9.94578
Pfic_Blan_BL13_3	Blanes	BLA	2013	Pf3	1374	4241	n.a.	n.a.	n.a.	Ifas_Blan_AF10_1	Blanes	BLA	2010	If4	1799	10770	1009	4.20469	10.5296	Dant_CIE9	Cierva Cove	CIE	2016	Da3	2146	66755	893	3.41579	9.22823
Pfic_Blan_BL13_4	Blanes	BLA	2013	Pf3	963	17241	426	4.60292	46.0017	Ifas_Blan_AF10_10	Blanes	BLA	2010	If4	2458	11419	1299	4.72903	14.4713	Dant_DEC12	Deception Island	DEC	2016	Da3	473	24708	324	2.6182	5.70763
Pfic_Blan_BL13_5	Blanes	BLA	2013	Pf3	1378	25302	454	4.49975	40.1141	Ifas_Blan_AF10_11	Blanes	BLA	2010	If4	2256	10685	1198	4.94927	33.088	Dant_DEC14	Deception Island	DEC	2016	Da2	631	52144	286	2.70969	7.9035
Pfic_Blan_BL13_6	Blanes	BLA	2013	Pf8	1951	5505	1810	5.89972	74.4137	Ifas_Blan_AF10_12	Blanes	BLA	2010	If4	3188	22957	963	4.2014	9.96217	Dant_DEC15	Deception Island	DEC	2016	Da4	772	46700	374	3.0841	10.8603
Pfic_Blan_BL13_7	Blanes	BLA	2013	Pf8	2100	6248	1732	6.10203	124.786	Ifas_Blan_AF10_13	Blanes	BLA	2010	If4	2888	21863	870	4.09136	10.8827	Dant_DEC16	Deception Island	DEC	2016	Unc	1023	55590	439	2.86205	7.27625
Pfic_Blan_BLA06_16	Blanes	BLA	2006	Pf4	3210	16524	1224	5.87696	149.537	Ifas_Blan_AF10_14	Blanes	BLA	2010	If4	2713	34234	600	3.28674	5.40497	Dant_DEC18	Deception Island	DEC	2016	Unc	752	29911	508	3.16122	7.48213
Pfic_Blan_BLA06_17	Blanes	BLA	2006	Pf4	3002	13618	1300	5.8581	133.724	Ifas_Blan_AF10_15	Blanes	BLA	2010	If4	2183	17781	857	3.72743	7.57306	Dant_DEC19	Deception Island	DEC	2016	Da4	708	52163	344	2.7636	7.27082
Pfic_Blan_BLA06_27	Blanes	BLA	2006	Pf4	2565	13812	1079	5.64433	116.713	Ifas_Blan_AF10_16	Blanes	BLA	2010	If4	1892	13604	867	4.06433	12.1718	Dant_DEC20	Deception Island	DEC	2016	Unc	465	29161	309	2.59341	4.41671
Pfic_Blan_BLA06_28	Blanes	BLA	2006	Pf3	3192	15966	1228	5.78306	125.112	Ifas_Blan_AF10_17	Blanes	BLA	2010	If4	1593	13925	710	3.82934	10.0932	Dant_DEC21	Deception Island	DEC	2016	Unc	317	11715	317	3.40279	11.9596
Pfic_Blan_BLA06_29	Blanes	BLA	2006	Pf3	2111	12913	940	5.4881	108.743	Ifas_Blan_AF10_18	Blanes	BLA	2010	If4	1217	4253	n.a.	n.a.	n.a.	Dant_DEC24	Deception Island	DEC	2016	Da4	837	35498	504	3.45231	14.0201
Pfic_Blan_BLA06_30	Blanes	BLA	2006	Pf3	3216	16462	1206	5.7616	128.563	Ifas_Blan_AF10_19	Blanes	BLA	2010	If4	2811	21112	915	3.97133	8.10306	Dant_KG1	King George Island	KG	2016	Da2	1059	38058	562	2.71532	5.86288
Pfic_Blan_BLA06_31	Blanes	BLA	2006	Pf4	2321	11465	1177	5.76773	134.262	Ifas_Blan_AF10_2	Blanes	BLA	2010	If4	1466	6127	1275	4.54065	12.8743	Dant_KG10	King George Island	KG	2016	Da4	1351	28530	840	3.33135	8.6628
Pfic_Blan_BLA06_32	Blanes	BLA	2006	Pf4	2274	20250	790	5.51026	129.071	Ifas_Blan_AF10_20	Blanes	BLA	2010	If4	401	1577	n.a.	n.a.	n.a.	Dant_KG12	King George Island	KG	2016	Unc	2936	82277	1499	5.0189	26.8752
Pfic_Blan_BLA06_33	Blanes	BLA	2006	Pf4	2259	14720	970	5.60048	120.52	Ifas_Blan_AF10_21	Blanes	BLA	2010	If4	2205	14684	915	3.96925	8.16908	Dant_KG13	King George Island	KG	2016	Unc	2375	62868	1305	5.07928	30.1748
Pfic_Blan_BLA06_34	Blanes	BLA	2006	Pf4	3949	20164	1208	5.78173	135.563	Ifas_Blan_AF10_22	Blanes	BLA	2010	If4	4035	26387	1105	4.31211	9.08348	Dant_KG14	King George Island	KG	2016	Unc	1629	72119	917	4.05827	15.1004
Pfic_Blan_BLA06_35	Blanes	BLA	2006	Pf4	3704	17285	1341	5.93616	153.533	Ifas_Blan_AF10_23	Blanes	BLA	2010	If4	1823	8862	1189	4.54242	13.9359	Dant_KG17	King George Island	KG	2016	Da1	1901	76026	619	3.07992	7.56603
Pfic_Blan_BLA06_36	Blanes	BLA	2006	Pf3	3561	15585	1354	5.77819	104.815	Ifas_Blan_AF10_24	Blanes	BLA	2010	If2	3714	19429	1293	4.97168	28.141	Dant_KG18	King George Island	KG	2016	Da4	1576	72604	539	2.90452	6.56981
Pfic_Carb_CAR_1	Carboneras	CAR	2013	Pf4	2282	9513	1298	5.74453	116.575	Ifas_Blan_AF10_25	Blanes	BLA	2010	If2	2884	24777	820	3.86753	8.5617	Dant_KG19	King George Island	KG	2016	Da4	969	43884	474	3.27878	8.06708
Pfic_Carb_CAR_10	Carboneras	CAR	2013	Pf2	1815	6500	1448	5.77113	100.013	Ifas_Blan_AF10_3	Blanes	BLA	2010	If4	2000	21377	673	3.31945	5.34509	Dant_KG2	King George Island	KG	2016	Da4	913	61454	368	2.64454	7.01621
Pfic_Carb_CAR_18	Carboneras	CAR	2013	Pf2	1153	3184	n.a.	n.a.	n.a.	Ifas_Blan_AF10_4	Blanes	BLA	2010	If4	2375	13155	1056	4.19112	8.36754	Dant_KG23	King George Island	KG	2016	Unc	1351	71145	491	2.52659	5.52971
Pfic_Carb_CAR_19	Carboneras	CAR	2013	Pf2	714	1482	n.a.	n.a.	n.a.	Ifas_Blan_AF10_5	Blanes	BLA	2010	If4	2295	13691	1055	4.01271	6.77302	Dant_KG3	King George Island	KG	2016	Da4	1329	41643	750	3.45457	7.30873
Pfic_Carb_CAR_2	Carboneras	CAR	2013	Pf2	1074	2360	n.a.	n.a.	n.a.	Ifas_Blan_AF10_6	Blanes	BLA	2010	If4	2943	20909	968	3.97175	7.7934	Dant_KG4	King George Island	KG	2016	Da1	557	9434	n.a.	n.a.	n.a.
Pfic_Carb_CAR_23	Carboneras	CAR	2013	Pf2	1079	2951	n.a.	n.a.	n.a.	Ifas_Blan_AF10_7	Blanes	BLA	2010	If4	3092	23234	972	4.20489	10.316	Dant_KG5	King George Island	KG	2016	Da4	2392	50719	1170	4.6581	26.8931
Pfic_Carb_CAR_24	Carboneras	CAR	2013	Pf2	789	1872	n.a.	n.a.	n.a.	Ifas_Blan_AF10_9	Blanes	BLA	2010	If4	3684	23933	1073	4.4051	10.8816	Dant_KG6	King George Island	KG	2016	Da1	987	42535	458	2.63461	7.68185
Pfic_Carb_CAR_26	Carboneras	CAR	2013	Pf2	1381	4225	n.a.	n.a.	n.a.	Ifas_Cabr_BF10_1	Cabrera	CAB	2010	If4	2908	18515	1050	4.47143	16.1999	Dant_KG7	King George Island	KG	2016	Da1	1048	52237	422	2.81024	10.1172
Pfic_Carb_CAR_27	Carboneras	CAR	2013	Pf2	1711	7763	1181	5.13213	36.4179	Ifas_Cabr_BF10_2	Cabrera	CAB	2010	If4	2737	14058	1152	4.96779	32.9463	Dant_KG8	King George Island	KG	2016	Da3	1798	42322	924	3.84416	9.0895
Pfic_Carb_CAR_28	Carboneras	CAR	2013	Pf4	2192	7708	1541	5.78268	84.4014	Ifas_Cabr_BF10_3	Cabrera	CAB	2010	If4	2737	9533	1683	5.55778	43.1449	Dant_HM10	Half Moon Island	HM	2016	Da2	1326	54099	573	2.96511	7.79442
Pfic_Carb_CAR_3	Carboneras	CAR	2013	Pf2	1381	4116	n.a.	n.a.	n.a.	Ifas_Cabr_BF10_4	Cabrera	CAB	2010	If4	1505	9674	869	4.61235	33.1906	Dant_HM11	Half Moon Island	HM	2016	Da1	1149	47838	798	3.85872	6.00744
Pfic_Carb_CAR_5	Carboneras	CAR	2013	Pf2	1713	5138	1676	5.95955	112.478	Ifas_Cabr_BF10_5	Cabrera	CAB	2010	If4	3585	13218	1684	5.66306	58.0831	Dant_HM13	Half Moon Island	HM	2016	Da4	2151	55202	1028	3.8057	9.61888
Pfic_Carb_CAR_6	Carboneras	CAR	2013	Pf2	2705	11706	1299	5.77665	127.129	Ifas_Cabr_CAB10_1	Cabrera	CAB	2010	If4	1260	5747	1165	4.82452	22.0103	Dant_HM14	Half Moon Island	HM	2016	Da4	1570	67580	553	3.24246	12.1219
Pfic_Carb_CAR_8	Carboneras	CAR	2013	Pf2	2726	18204	947	5.34475	86.763	Ifas_Cabr_CAB10_2	Cabrera	CAB	2010	If4	1082	5174	1082	4.93997	40.2447	Dant_HM2	Half Moon Island	HM	2016	Da1	1158	69235	434	2.6048	6.49218
Pfic_Cart_CA13_1	Cartagena	CART	2013	NA	3298	14438	1384	5.50156	59.5597	Ifas_Cabr_CAB10_3	Cabrera	CAB	2010	If4	1358	5711	1257	4.66248	15.6502	Dant_HM3	Half Moon Island	HM	2016	Da3	1358	52140	743	3.69543	15.5756
Pfic_Cart_CA13_2	Cartagena	CART	2013	Pf5	1388	4531	n.a.	n.a.	n.a.	Ifas_Cabr_CAB10_4	Cabrera	CAB	2010	If2	762	3303	n.a.	n.a.	n.a.	Dant_HM4	Half Moon Island	HM	2016	Da4	278	6594	n.a.	n.a.	n.a.
Pfic_Cart_CA13_4	Cartagena	CART	2013	Pf3	3028	14296	1294	5.53073	72.5707	Ifas_Cabr_CAB14_01	Cabrera	CAB	2014	If5	1172	66609	271	3.41452	8.94484	Dant_HM5	Half Moon Island	HM	2016	Unc	1245	29229	838	3.57719	11.3397
Pfic_Cart_CA13_5	Cartagena	CART	2013	Pf3	3355	20195	1106	5.51286	92.7309	Ifas_Cabr_CAB14_02	Cabrera	CAB	2014	If5	1467	41958	334	3.3095	10.5854	Dant_HM7	Half Moon Island	HM	2016	Unc	1245	48123	536	3.14639	10.5916
Pfic_Cart_CA13_6	Cartagena	CART	2013	Pf2	980	25930	435	4.88492	72.1166	Ifas_Cabr_CAB14_03	Cabrera	CAB	2014	If5	2982	66151	455	3.78732	17.3453	Dant_OH1	O'Higgins Bay	OH	2016	Da4	1509	63502	585	3.27326	10.8073
Pfic_Cart_CA13_7	Cartagena	CART	2013	Pf3	2397	16477	924	5.43578	107.913	Ifas_Cabr_CAB14_04	Cabrera	CAB	2014	If5	500	15724	258	3.37861	12.9207	Dant_OH2	O'Higgins Bay	OH	2016	Da4	2677	74139	1048	3.70876	9.95946
Pfic_Cret_CRE_01	Creta	CRE	2008	Pf6	2850	13112	1281	5.6651	100.214	Ifas_Cabr_CAB14_05	Cabrera	CAB	2014	If5	1688	29382	449	3.97077	20.9044	Dant_OH3	O'Higgins Bay	OH	2016	Da1	872	64803	334	2.50772	5.92588
Pfic_Cret_CRE_02	Creta	CRE	2008	Pf6	2920	13259	1292	5.60542	85.2878	Ifas_Cabr_CAB14_06	Cabrera	CAB	2014	If5	2803	42231	546	4.00835	21.3422	Dant_OH4	O'Higgins Bay	OH	2016	Da4	2304	81700	835	3.69555	13.9218
Pfic_Cret_CRE_03	Creta	CRE	2008	Pf6	3210	13445	1379	5.69746	95.9839	Ifas_Cabr_CAB14_07	Cabrera	CAB	2014	If5	2230	49364	400	3.91953	20.4173	Dant_OH5	O'Higgins Bay	OH	2016	Da4	1393	48360	622	3.15098	8.72486
Pfic_Cret_CRE_04	Creta	CRE	2008	Pf6	2911	9426	1682	6.00333	116.115	Ifas_Cabr_CAB14_08	Cabrera	CAB	2014	If5	4133	51166	735	4.39249	23.0983	Dant_PAR1	Paradise Bay	PAR	2016	Da4	791	76587	294	2.38465	6.78214
Pfic_Cret_CRE_05	Creta	CRE	2008	Pf6	2517	7847	1728	6.08353	123.893	Ifas_Cabr_CAB14_09	Cabrera	CAB	2014	If5	3400	63186	531	3.97887	18.1101	Dant_PAR2	Paradise Bay	PAR	2016	Da4	830	70110	322	2.17448	4.62248
Pfic_Cret_CRE_07	Creta	CRE	2008	Pf6	3531	12276	1599	5.99979	126.702	Ifas_Cabr_CAB14_10	Cabrera	CAB	2014	If5	1349	25036	414	3.652	13.4568	Dant_PAR3	Paradise Bay	PAR	2016	Da4	394	38384	204	2.40462	6.582
Pfic_Cret_CRE_08	Creta	CRE	2008	Pf6	2808	8399	1836	5.91806	79.5151	Ifas_Caia_CAI10_1	Caials	CAIA	2010	If2	2419	17459	877	4.09364	9.09922	Dant_ADE11	Adelaide Island	ADE	2016	Da1	816	46281	363	2.51496	5.20949
Pfic_Cret_CRE_09	Creta	CRE	2008	Pf6	2364	7221	1718	6.06775	127.931	Ifas_Caia_CAI10_2	Caials	CAIA	2010	If2	2618	20128	866	4.22514	11.0355	Dant_ADE12	Adelaide Island	ADE	2016	Da1	370	19742	290	2.61628	6.71749
Pfic_Cret_CRE_10	Creta	CRE	2008	Pf6	2323	10541	1278	5.72665	112.12	Ifas_Caia_CAI10_3	Caials	CAIA	2010	If4	1413	6910	1134	4.74098	18.5352	Dant_ADE14	Adelaide Island	ADE	2016	Da4	409	21777	317	2.83975	7.73067
Pfic_Isra_AK_1	Israel	ISR	2013	Pf5	2416	19300	814	5.14098	65.9843	Ifas_Caia_CAI10_4	Caials	CAIA	2010	If4	2522	18838	877	4.23765	13.2579	Dant_ADE16	Adelaide Island	ADE	2016	Da2	1003	54901	407	3.11863	10.9504
Pfic_Isra_AK_3	Israel	ISR	2013	Pf5	2749	17268	972	5.56727	132.011	Ifas_Caia_CAI10_5	Caials	CAIA	2010	If4	1575	8974	989	4.49563	12.3836	Dant_ADE3	Adelaide Island	ADE	2016	Da4	603	32510	341	2.96649	9.01538
Pfic_Isra_ISR_274	Israel	ISR	2013	Pf5	2316	20729	763	4.85388	30.4194	Ifas_Caia_CAI10_6	Caials	CAIA	2010	If4	3285	29971	810	4.0825	9.17671	Dant_ADE4	Adelaide Island	ADE	2016	Da1	1185	54086	511	2.88815	6.72694
Pfic_Isra_ISR_275	Israel	ISR	2013	Pf5	2238	14319	919	5.21099	46.1705	Ifas_Caia_CAI10_7	Caials	CAIA	2010	If4	2305	13145	1042	4.56469	13.3199	Dant_ADE5	Adelaide Island	ADE	2016	Da4	527	26218	374	2.8881	7.49028
Pfic_Isra_ISR_276	Israel	ISR	2013	Pf5	3327	22823	952	5.33869	77.2596	Ifas_Caia_CAI10_8	Caials	CAIA	2010	If4	2751	19105	957	3.81504	5.76473	Dant_ADE6	Adelaide Island	ADE	2016	Da1	795	53298	376	2.60576	6.09857
Pfic_Isra_ISR_277	Israel	ISR	2013	Pf5	3554	21462	1045	5.53579	110.455	Ifas_Caia_CAI10_9	Caials	CAIA	2010	If4	1014	2755	n.a.	n.a.	n.a.	Dant_ADE7	Adelaide Island	ADE	2016	Da1	1909	66138	820	3.25843	6.76825
Pfic_Isra_ISR_278	Israel	ISR	2013	Pf5	2854	17001	998	5.43037	103.488	Ifas_Caia_GF10_1	Caials	CAIA	2010	If4	2389	16852	885	4.45226	15.7399	Dant_ADE8	Adelaide Island	ADE	2016	Unc	2199	57937	974	4.18089	14.8226
Pfic_Isra_ISR_279	Israel	ISR	2013	Pf5	3757	23519	1000	5.43988	102.574	Ifas_Caia_GF10_2	Caials	CAIA	2010	If4	2235	19971	712	4.58774	32.7668	Dant_ADE9	Adelaide Island	ADE	2016	Da2	1159	42309	646	3.43339	7.49844
Pfic_Isra_ISR_286	Israel	ISR	2013	Pf5	3469	19264	1053	5.60196	127.997	Ifas_Caia_GF10_3	Caials	CAIA	2010	If4	2110	20341	699	4.05137	9.32785	* Unc = Unclustered
Pfic_Isra_ISR_287	Israel	ISR	2013	Pf5	3174	17026	1120	5.51807	98.9137	Ifas_Caia_GF10_4	Caials	CAIA	2010	If4	2454	20095	935	5.05166	59.914
Pfic_Isra_ISR_288	Israel	ISR	2013	Pf5	3151	16350	1136	5.52496	102.57	Ifas_Caia_GF10_5	Caials	CAIA	2010	If4	3191	40151	611	3.95484	9.0065
Pfic_Isra_ISR_291	Israel	ISR	2013	Pf5	2846	15971	1049	5.37147	71.0081	Ifas_Cala_CAL10_1	Calafat	CALA	2010	If1	464	1540	n.a.	n.a.	n.a.
Pfic_Isra_ISR_298	Israel	ISR	2013	Pf5	3866	23839	1039	5.49429	98.4646	Ifas_Cala_CAL10_2	Calafat	CALA	2010	If1	956	3300	n.a.	n.a.	n.a.
Pfic_Isra_ISR_300	Israel	ISR	2013	Pf5	2546	15557	977	5.14898	41.4471	Ifas_Cala_CAL10_3	Calafat	CALA	2010	If4	2835	12327	1399	5.07214	26.8586
Pfic_Isra_ISR_308	Israel	ISR	2013	Pf5	2952	17886	1014	5.44853	108.138	Ifas_Cala_CAL10_4	Calafat	CALA	2010	If4	2325	16665	913	4.00352	7.48322
Pfic_Isra_ISR_309	Israel	ISR	2013	Pf5	3474	26008	869	5.41422	112.972	Ifas_Cala_CAL10_5	Calafat	CALA	2010	If2	1754	15062	700	4.18316	16.2669
Pfic_Jels_CR13_02	Jelsa Croatia	JECRO	2013	Pf6	1647	5867	1459	5.43498	39.1561	Ifas_Cala_CAL10_6	Calafat	CALA	2010	If4	2719	12519	1320	5.27093	53.4638
Pfic_Jels_CR13_05	Jelsa Croatia	JECRO	2013	Pf6	2438	27965	644	4.62222	36.1485	Ifas_Cala_CAL10_7	Calafat	CALA	2010	If1	1660	8330	1138	4.92992	33.0687
Pfic_Jels_CR13_06	Jelsa Croatia	JECRO	2013	Pf5	2093	17641	815	4.53665	29.8384	Ifas_Cala_NF10_1	Calafat	CALA	2010	If4	2828	16766	1046	5.14457	61.6594
Pfic_Jels_CR13_07	Jelsa Croatia	JECRO	2013	Pf6	2299	12235	1209	4.94073	25.7412	Ifas_Cala_NF10_2	Calafat	CALA	2010	If4	1654	8352	1143	4.92191	35.2833
Pfic_Jels_CR13_08	Jelsa Croatia	JECRO	2013	Pf3	2627	25327	776	4.4166	19.2528	Ifas_Cala_NF10_3	Calafat	CALA	2010	If1	1944	15778	817	4.65499	41.2244
Pfic_Jels_CR13_10	Jelsa Croatia	JECRO	2013	Pf6	1927	29229	553	4.43529	36.2902	Ifas_Cala_NF10_4	Calafat	CALA	2010	If1	1885	17775	720	4.79212	54.6183
Pfic_Jels_CR13_11	Jelsa Croatia	JECRO	2013	Pf6	2627	22929	794	4.67364	27.2145	Ifas_Cala_NF10_5	Calafat	CALA	2010	If4	4227	16912	1628	5.40692	32.4069
Pfic_Jels_CR13_12	Jelsa Croatia	JECRO	2013	Pf6	2843	17848	1061	5.0275	51.0395	Ifas_Cors_RF10_1	Corsica	COR	2010	If4	2444	14926	996	4.70036	25.4448
Pfic_Jels_CR13_13	Jelsa Croatia	JECRO	2013	Pf6	2899	19202	1021	4.91756	25.2674	Ifas_Cors_RF10_2	Corsica	COR	2010	If5	3310	38640	677	4.12327	15.9264
Pfic_Jels_CR13_14	Jelsa Croatia	JECRO	2013	Pf6	2355	24405	717	4.80257	42.6189	Ifas_Cors_RF10_3	Corsica	COR	2010	If5	1983	10774	1059	5.0514	48.5946
Pfic_Ligu_LIG_01	Liguria	LIG	2008	Pf4	2603	14048	1107	5.46189	90.6973	Ifas_Cors_RF10_4	Corsica	COR	2010	If4	4450	35206	979	4.44729	17.0835
Pfic_Ligu_LIG_02	Liguria	LIG	2008	Pf8	3076	18891	995	5.35866	82.6616	Ifas_Cors_RF10_5	Corsica	COR	2010	If4	3502	25881	1019	4.67165	23.5206
Pfic_Ligu_LIG_03	Liguria	LIG	2008	Pf8	3061	14722	1245	5.6584	101.271	Ifas_Croa_CRO13_01	Croatia	CRO	2013	If2	818	2928	n.a.	n.a.	n.a.
Pfic_Ligu_LIG_04	Liguria	LIG	2008	Pf8	2640	11949	1263	5.73608	108.627	Ifas_Croa_CRO13_02	Croatia	CRO	2013	If1	1302	7752	950	4.84611	47.2554
Pfic_Ligu_LIG_05	Liguria	LIG	2008	Pf8	2110	9181	1286	5.66571	93.0563	Ifas_Croa_CRO13_03	Croatia	CRO	2013	If1	1963	18277	764	4.43868	30.2726
Pfic_Ligu_LIG_06	Liguria	LIG	2008	Pf8	3730	18356	1272	5.58283	79.1861	Ifas_Croa_CRO13_04	Croatia	CRO	2013	If1	1635	9918	953	4.90906	43.8198
Pfic_Ligu_LIG_07	Liguria	LIG	2008	Pf8	2773	9373	1643	6.11218	155.143	Ifas_Croa_CRO13_05	Croatia	CRO	2013	If1	427	1551	n.a.	n.a.	n.a.
Pfic_Ligu_LIG_08	Liguria	LIG	2008	Pf8	3620	17382	1249	5.57392	94.5538	Ifas_Croa_CRO13_06	Croatia	CRO	2013	If2	1176	9800	712	4.27178	24.0126
Pfic_Ligu_LIG_09	Liguria	LIG	2008	Pf8	3384	14087	1414	5.9066	133.285	Ifas_Croa_CRO13_07	Croatia	CRO	2013	If2	1137	12326	583	4.30546	18.6034
Pfic_Ligu_LIG_10	Liguria	LIG	2008	Pf8	3585	14858	1373	5.78699	112.681	Ifas_Croa_CRO13_08	Croatia	CRO	2013	If2	622	4092	n.a.	n.a.	n.a.
Pfic_Ligu_LIG_11	Liguria	LIG	2008	Pf8	3414	16244	1292	5.68825	109.041	Ifas_Croa_CRO13_09	Croatia	CRO	2013	If2	1474	9650	953	4.48201	21.9512
Pfic_Ligu_LIG_12	Liguria	LIG	2008	Pf8	2423	12413	1169	5.736	133.37	Ifas_Croa_CRO13_10	Croatia	CRO	2013	If2	2067	12739	1008	4.55828	18.2871
Pfic_Ligu_LIG_13	Liguria	LIG	2008	Pf3	3727	15391	1384	5.73676	91.9879	Ifas_Croa_CRO13_11	Croatia	CRO	2013	If2	1696	12749	856	4.18406	12.001
Pfic_Ligu_LIG_14	Liguria	LIG	2008	Pf3	3102	15302	1224	5.59281	87.9039	Ifas_Croa_CRO13_12	Croatia	CRO	2013	If2	2311	30923	655	3.47252	6.53898
Pfic_Ligu_LIG_15	Liguria	LIG	2008	Pf8	2926	13991	1227	5.60225	92.0617	Ifas_Croa_CRO13_13	Croatia	CRO	2013	If2	2338	22277	760	3.89767	9.13047
Pfic_Ligu_LIG_16	Liguria	LIG	2008	Pf3	2932	13810	1263	5.67011	98.5073	Ifas_Croa_CRO13_14	Croatia	CRO	2013	If2	781	2905	n.a.	n.a.	n.a.
Pfic_Mars_MRS_03	Marseille	MRS	2008	Pf4	2156	15005	900	5.23643	72.9336	Ifas_Croa_CRO13_15	Croatia	CRO	2013	If2	1665	9753	991	4.82386	31.5844
Pfic_Mars_MRS_04	Marseille	MRS	2008	Pf4	2417	7491	1718	6.0129	97.8449	Ifas_Croa_CRO13_16	Croatia	CRO	2013	If2	900	4868	n.a.	n.a.	n.a.
Pfic_Mars_MRS_05	Marseille	MRS	2008	Pf4	2237	18132	824	5.42271	112.043	Ifas_Croa_CRO13_17	Croatia	CRO	2013	If2	1691	27908	473	3.94722	11.5489
Pfic_Mars_MRS_06	Marseille	MRS	2008	Pf4	2323	7081	1761	5.85305	52.2123	Ifas_Croa_CRO13_18	Croatia	CRO	2013	If2	1828	21780	617	3.86266	14.3077
Pfic_Mars_MRS_08	Marseille	MRS	2008	Pf4	2405	7933	1622	6.00429	120.771	Ifas_Croa_CRO13_19	Croatia	CRO	2013	If2	2856	26614	789	4.85208	52.3174
Pfic_Mars_MRS_09	Marseille	MRS	2008	Pf4	3112	11247	1634	5.60329	39.4692	Ifas_Croa_CRO13_20	Croatia	CRO	2013	If2	1055	10369	603	3.60794	6.90105
Pfic_Mars_MRS_10	Marseille	MRS	2008	Pf4	2974	11824	1445	5.96284	143.779	Ifas_Esca_ESC10_1	Escala	ESC	2010	If4	565	1793	n.a.	n.a.	n.a.
Pfic_Mars_MRS_11	Marseille	MRS	2008	Pf4	3327	10658	1735	6.11857	129.97	Ifas_Esca_ESC10_2	Escala	ESC	2010	If4	681	2198	n.a.	n.a.	n.a.
Pfic_Mars_MRS_12	Marseille	MRS	2008	Pf4	2571	9223	1524	5.87944	107.492	Ifas_Esca_ESC10_3	Escala	ESC	2010	If4	2160	9415	1359	5.04492	22.1524
Pfic_Napo_NA13_01	Naples	NAP	2013	Pf4	2118	6036	1822	6.08579	84.1404	Ifas_Esca_ESC10_4	Escala	ESC	2010	If4	663	2153	n.a.	n.a.	n.a.
Pfic_Napo_NA13_02	Naples	NAP	2013	Pf4	2721	7635	1925	6.16214	94.072	Ifas_Esca_ESC10_5	Escala	ESC	2010	If2	939	5939	828	4.82089	54.1698
Pfic_Napo_NA13_04	Naples	NAP	2013	Pf4	2965	10421	1624	5.95058	90.746	Ifas_Esca_ESC10_6	Escala	ESC	2010	If4	1103	3738	n.a.	n.a.	n.a.
Pfic_Napo_NA13_05	Naples	NAP	2013	Pf4	2152	6476	1726	6.03227	103.236	Ifas_Esca_ESC11_1	Escala	ESC	2011	If4	1181	4003	n.a.	n.a.	n.a.
Pfic_Napo_NA13_06	Naples	NAP	2013	Pf5	2179	5920	1885	5.86266	50.0765	Ifas_Esca_ESC11_2	Escala	ESC	2011	If4	1800	6604	1437	5.36221	52.7262
Pfic_Napo_NA13_07	Naples	NAP	2013	Pf5	1700	11306	916	5.14598	57.8626	Ifas_Esca_ESC11_3	Escala	ESC	2011	If4	1185	3505	n.a.	n.a.	n.a.
Pfic_Napo_NA13_08	Naples	NAP	2013	Pf5	1595	8966	1011	5.28604	67.9334	Ifas_Esca_ESC11_4	Escala	ESC	2011	If4	2184	8524	1437	5.28075	34.5199
Pfic_Napo_NA13_09	Naples	NAP	2013	Pf5	1285	2999	n.a.	n.a.	n.a.	Ifas_Esca_ESC11_5	Escala	ESC	2011	If4	1437	6745	1165	5.07619	43.2585
Pfic_Napo_NA13_10	Naples	NAP	2013	Pf5	2691	8382	1776	5.99685	71.4284	Ifas_Esca_ESC14_01	Escala	ESC	2014	If5	1753	51048	374	3.7331	14.9088
Pfic_Napo_NA13_11	Naples	NAP	2013	Pf5	2208	7149	1685	5.84477	64.4892	Ifas_Esca_ESC14_02	Escala	ESC	2014	If5	1703	35790	460	3.88047	14.7181
Pfic_Napo_NA13_12	Naples	NAP	2013	Pf5	1023	1939	n.a.	n.a.	n.a.	Ifas_Esca_ESC14_03	Escala	ESC	2014	If5	2575	61700	387	3.87068	19.9327
Pfic_Napo_NA13_13	Naples	NAP	2013	Pf5	1308	3632	n.a.	n.a.	n.a.	Ifas_Esca_ESC14_04	Escala	ESC	2014	If5	1873	25979	528	3.91609	12.3757
Pfic_Napo_NA13_14	Naples	NAP	2013	Pf5	2631	11661	1314	5.66906	86.4418	Ifas_Esca_ESC14_05	Escala	ESC	2014	If5	362	11618	220	3.00235	9.74223
Pfic_Napo_NA13_16	Naples	NAP	2013	Pf5	1088	2169	n.a.	n.a.	n.a.	Ifas_Esca_ESC14_06	Escala	ESC	2014	If5	570	63940	195	3.2544	8.18122
Pfic_Sant_FE13_1	Sant Feliu	FEL	2013	Pf4	2320	10131	1294	5.70154	102.021	Ifas_Esca_ESC14_07	Escala	ESC	2014	If5	1720	54126	315	3.66113	15.0798
Pfic_Sant_FE13_10	Sant Feliu	FEL	2013	Pf3	1784	5551	1622	5.96484	111.349	Ifas_Esca_ESC14_08	Escala	ESC	2014	If5	1550	45562	361	3.10913	5.01748
Pfic_Sant_FE13_11	Sant Feliu	FEL	2013	Pf4	2822	13805	1240	5.57006	74.0719	Ifas_Esca_ESC14_09	Escala	ESC	2014	If5	1309	35562	354	3.42295	8.17931
Pfic_Sant_FE13_12	Sant Feliu	FEL	2013	Pf4	2174	7120	1644	6.08192	151.152	Ifas_Esca_ESC14_10	Escala	ESC	2014	If5	433	53785	152	2.90752	8.06367
Pfic_Sant_FE13_2	Sant Feliu	FEL	2013	Pf4	2358	10885	1280	5.61301	88.1174	Ifas_Napo_NAP13_01	Naples	NAP	2013	If3	1967	14875	911	4.01311	9.45438
Pfic_Sant_FE13_3	Sant Feliu	FEL	2013	Pf4	2271	8176	1465	5.88511	128.922	Ifas_Napo_NAP13_02	Naples	NAP	2013	If3	679	2075	n.a.	n.a.	n.a.
Pfic_Sant_FE13_4	Sant Feliu	FEL	2013	Pf4	2810	13883	1215	5.70729	121.951	Ifas_Napo_NAP13_03	Naples	NAP	2013	If3	514	9402	353	2.14083	2.60681
Pfic_Sant_FE13_5	Sant Feliu	FEL	2013	Pf4	1306	22473	481	4.96114	77.2901	Ifas_Napo_NAP13_04	Naples	NAP	2013	If1	1103	5368	1067	4.08166	7.56031
Pfic_Sant_FE13_6	Sant Feliu	FEL	2013	Pf4	2095	5872	1824	6.20166	135.515	Ifas_Napo_NAP13_05	Naples	NAP	2013	If1	2306	21988	829	4.16344	13.7491
Pfic_Sant_FE13_7	Sant Feliu	FEL	2013	Pf4	2847	10136	1596	6.0632	140.139	Ifas_Napo_NAP13_06	Naples	NAP	2013	If1	1500	5735	1402	5.3057	43.8419
Pfic_Sant_FE13_8	Sant Feliu	FEL	2013	Pf4	2663	9415	1587	6.02001	126.589	Ifas_Napo_NAP13_07	Naples	NAP	2013	If1	1805	9726	1097	4.44529	12.1385
Pfic_Sant_FE13_9	Sant Feliu	FEL	2013	Pf4	1632	6462	1325	5.70016	94.335	Ifas_Napo_NAP13_08	Naples	NAP	2013	If1	1216	6548	1023	4.45518	17.1384
Pfic_Slov_ADR_100	Slovenia	SLO	2008	Pf6	3025	14119	1261	5.69489	104.885	Ifas_Napo_NAP13_09	Naples	NAP	2013	If1	1126	4800	n.a.	n.a.	n.a.
Pfic_Slov_ADR_52	Slovenia	SLO	2008	Pf6	3614	15187	1461	5.88403	121.938	Ifas_Napo_NAP13_10	Naples	NAP	2013	If1	1263	15447	556	3.31871	6.5536
Pfic_Slov_ADR_56	Slovenia	SLO	2008	Pf6	4390	26364	1137	5.56509	105.253	Ifas_Napo_NAP13_11	Naples	NAP	2013	If1	940	7818	679	3.77006	9.6483
Pfic_Slov_ADR_57	Slovenia	SLO	2008	Pf6	3365	14832	1328	5.68441	102.894	Ifas_Napo_NAP13_12	Naples	NAP	2013	If1	1044	20141	418	2.56092	3.30386
Pfic_Slov_ADR_59	Slovenia	SLO	2008	Pf6	3982	21458	1134	5.53255	87.8212	Ifas_Napo_NAP13_13	Naples	NAP	2013	If2	1002	16050	429	3.18878	6.26923
Pfic_Slov_ADR_92	Slovenia	SLO	2008	Pf6	2147	9885	1242	5.66386	104.119	Ifas_Napo_NAP13_14	Naples	NAP	2013	If2	1950	18770	749	4.13638	17.4402
Pfic_Slov_ADR_93	Slovenia	SLO	2008	Pf6	3018	16549	1147	5.40053	80.3988	Ifas_Napo_NAP13_15	Naples	NAP	2013	If2	1308	15787	531	3.86256	16.8004
Pfic_Slov_ADR_94	Slovenia	SLO	2008	Pf6	2246	17694	815	5.33107	101.424	Ifas_Napo_NAP13_16	Naples	NAP	2013	If2	755	5295	741	4.05656	16.5456
Pfic_Slov_ADR_96	Slovenia	SLO	2008	Pf6	3224	14995	1295	5.74096	113.176	Ifas_Napo_NAP13_17	Naples	NAP	2013	If2	2213	13385	1033	4.6088	22.3933
Pfic_Slov_ADR_97	Slovenia	SLO	2008	Pf6	2694	21013	868	5.38014	94.3507	Ifas_Tari_TAR13_01	Tarifa	TAR	2013	If1	2680	32894	628	3.20431	4.32513
Pfic_Slov_ADR_98	Slovenia	SLO	2008	Pf6	3541	22904	1043	5.59055	103.468	Ifas_Tari_TAR13_02	Tarifa	TAR	2013	If4	1187	10510	671	4.29672	18.9517
Pfic_Slov_ADR_99	Slovenia	SLO	2008	Pf6	2322	18304	773	5.20902	90.8336	Ifas_Tari_TAR13_03	Tarifa	TAR	2013	If2	437	1240	n.a.	n.a.	n.a.
Pfic_Sout_CRO08_01	South Croatia	SCRO	2008	Pf6	2466	11596	1223	5.71209	119.164	Ifas_Tari_TAR13_04	Tarifa	TAR	2013	If2	890	3243	n.a.	n.a.	n.a.
Pfic_Sout_CRO08_02	South Croatia	SCRO	2008	Pf6	2290	9172	1375	5.79026	98.3084	Ifas_Tari_TAR13_05	Tarifa	TAR	2013	If4	1579	10867	894	4.17541	11.4932
Pfic_Sout_CRO08_03	South Croatia	SCRO	2008	Pf6	2871	8752	1792	6.15426	120.962	Ifas_Tari_TAR13_06	Tarifa	TAR	2013	If2	928	3944	n.a.	n.a.	n.a.
Pfic_Sout_CRO08_04	South Croatia	SCRO	2008	Pf6	3028	11504	1499	6.02725	147.094	Ifas_Tari_TAR13_07	Tarifa	TAR	2013	If2	3391	32019	823	4.39049	15.3735
Pfic_Sout_CRO08_05	South Croatia	SCRO	2008	Pf6	3672	11087	1866	6.23181	137.246	Ifas_Tari_TAR13_08	Tarifa	TAR	2013	If2	373	1144	n.a.	n.a.	n.a.
Pfic_Sout_CRO08_06	South Croatia	SCRO	2008	Pf6	3048	10257	1666	5.85399	87.8311	Ifas_Toss_TOS10_01	Tossa	TOSS	2010	If2	2140	10718	1200	4.63962	20.5112
Pfic_Sout_CRO08_07	South Croatia	SCRO	2008	Pf6	3176	14721	1360	5.44795	62.553	Ifas_Toss_TOS10_02	Tossa	TOSS	2010	If2	2636	12766	1254	5.05752	37.514
Pfic_Sout_CRO08_08	South Croatia	SCRO	2008	Pf6	2210	17571	791	4.89895	56.6309	Ifas_Toss_TOS10_03	Tossa	TOSS	2010	If2	1626	8014	1168	4.53634	14.9399
Pfic_Sout_CRO08_09	South Croatia	SCRO	2008	Pf6	2250	9919	1303	5.7309	107.169	Ifas_Toss_TOS10_04	Tossa	TOSS	2010	If2	1572	9802	921	4.36574	14.5082
Pfic_Sout_CRO08_10	South Croatia	SCRO	2008	Pf6	2347	8352	1513	5.90506	113.521	Ifas_Toss_TOS10_05	Tossa	TOSS	2010	If2	1786	8523	1199	4.78982	24.9977
Pfic_Sout_CRO08_11	South Croatia	SCRO	2008	Pf6	2446	13139	1062	5.41391	81.1406	Ifas_Toss_TOS10_06	Tossa	TOSS	2010	If2	3594	24354	1008	4.44273	15.5822
Pfic_Sout_CRO08_12	South Croatia	SCRO	2008	Pf6	2273	12430	1103	5.44494	85.0906	Ifas_Toss_TOS10_07	Tossa	TOSS	2010	If2	1244	3776	n.a.	n.a.	n.a.
Pfic_Sout_CRO08_13	South Croatia	SCRO	2008	Pf6	2081	9073	1270	5.63042	95.878	Ifas_Toss_TOS10_09	Tossa	TOSS	2010	If4	1959	10977	1043	4.56381	21.4678
Pfic_Sout_CRO08_14	South Croatia	SCRO	2008	Pf6	2816	9682	1641	6.026	121.921	Ifas_Toss_TOS10_10	Tossa	TOSS	2010	If2	1916	16094	749	3.97286	13.4559
Pfic_Ulla_ULL13_1	Ullastres	ULL	2013	Pf3	2238	8990	1379	5.39198	48.6085	Ifas_Toss_TOS10_11	Tossa	TOSS	2010	If4	1360	4174	n.a.	n.a.	n.a.
Pfic_Ulla_ULL13_10	Ullastres	ULL	2013	Pf3	2390	8664	1518	5.73184	70.4842	Ifas_Toss_TOS12_01	Tossa	TOSS	2010	If4	1375	4820	n.a.	n.a.	n.a.
Pfic_Ulla_ULL13_11	Ullastres	ULL	2013	Pf3	783	3044	n.a.	n.a.	n.a.	Ifas_Toss_TOS12_02	Tossa	TOSS	2013	If4	1602	7245	1239	4.76467	19.3218
Pfic_Ulla_ULL13_2	Ullastres	ULL	2013	Pf3	1557	4842	n.a.	n.a.	n.a.	Ifas_Toss_TOS12_03	Tossa	TOSS	2013	If4	1541	5853	1374	5.05331	22.6274
Pfic_Ulla_ULL13_3	Ullastres	ULL	2013	Pf3	1662	6313	1368	5.47881	53.7117	Ifas_Toss_TOS12_05	Tossa	TOSS	2013	If4	1446	4523	n.a.	n.a.	n.a.
Pfic_Ulla_ULL13_4	Ullastres	ULL	2013	Pf3	2901	17849	995	4.94775	32.8026	Ifas_Toss_TOS12_06	Tossa	TOSS	2013	If4	2547	17956	942	4.15003	7.69192
Pfic_Ulla_ULL13_5	Ullastres	ULL	2013	Pf3	2373	9874	1344	5.72126	102.205
Pfic_Ulla_ULL13_6	Ullastres	ULL	2013	Pf3	1646	5964	1400	5.70414	94.6017
Pfic_Ulla_ULL13_7	Ullastres	ULL	2013	Pf3	1854	7374	1336	5.71567	102.264
Pfic_Ulla_ULL13_8	Ullastres	ULL	2013	Pf3	2207	9161	1314	5.44298	45.7914
Pfic_Ulla_ULL13_9	Ullastres	ULL	2013	Pf3	1526	5003	1526	5.53143	44.7973

## Sheet: S7_Taxa_Petrosia
Table S7. P. ficiformis microbial taxa, core and indicator species frequency and relative abundance at phylum level, and details of microbial taxa at class and order levels.
P. ficiformis
Top Abundant (>0.01%) Phylum Level	Mean Rel. Ab.	Freq. Core ASVs (80%)	Mean Rel. Ab. of Core ASVs (80%)	% of Phylum kept in Core ASvs (80%)	Freq of IndicSpe (all 1098)	Rel. ab. IndicSpe (all 1098)	Freq of IndicSpe (selected 37)	Rel. ab. IndicSpe (selected 37)	Top Abundant (>0.01%) Class Level	Mean Rel. Ab.	Freq. Core ASVs (80%)	Top Abundanct (>0.01%) Order Level	Mean Rel. Ab.	Freq. Core ASVs (80%)
Bacteria;Acidobacteria	10.5891	12	7.07852	66.847	66	0.598186	3	0.204948	Bacteria;Acidobacteria;Acidobacteria_unclassified	0.127915		Bacteria;Acidobacteria;Acidobacteria_unclassified;Acidobacteria_unclassified	0.127915
Bacteria;Actinobacteria	6.77972	4	3.0076	44.3616	65	0.612496	3	0.297477	Bacteria;Acidobacteria;Acidobacteriia	2.93634	3	Bacteria;Acidobacteria;Acidobacteriia;Solibacterales	2.93384	3
Bacteria;AncK6	0.647564	1	0.398645	61.5606	3	0.0266847			Bacteria;Acidobacteria;Subgroup_11	0.801032	1	Bacteria;Acidobacteria;Subgroup_11;Subgroup_11_or	0.801032	1
Bacteria;Bacteria_unclassified	4.99451	2	0.195726	3.91883	75	0.0923145			Bacteria;Acidobacteria;Subgroup_15	0.0353188		Bacteria;Acidobacteria;Subgroup_15;Subgroup_15_or	0.0353188
Bacteria;Bacteroidetes	3.7633				22	0.333699			Bacteria;Acidobacteria;Subgroup_21	0.223769	1	Bacteria;Acidobacteria;Subgroup_21;Subgroup_21_or	0.223769	1
Bacteria;Chloroflexi	28.1127	16	9.53585	33.9201	364	2.70748	11	0.64778	Bacteria;Acidobacteria;Subgroup_5	0.0463626		Bacteria;Acidobacteria;Subgroup_5;Subgroup_5_or	0.0463626
Bacteria;Cyanobacteria	2.06635				25	0.0460644			Bacteria;Acidobacteria;Subgroup_6	3.62815	6	Bacteria;Acidobacteria;Subgroup_6;Subgroup_6_or	3.62315	6
Bacteria;Dadabacteria	3.55771	1	2.52375	70.9376	11	0.167834			Bacteria;Acidobacteria;Subgroup_9	2.7475	1	Bacteria;Acidobacteria;Subgroup_9;Subgroup_9_or	2.7475
Bacteria;Deinococcus-Thermus	0.0345724				1	0.00635484			Bacteria;Acidobacteria;Thermoanaerobaculia	0.04267		Bacteria;Acidobacteria;Thermoanaerobaculia;Thermoanaerobaculales	0.04267	1
Bacteria;Entotheonellaeota	1.66535				20	0.934217	1	0.619786	Bacteria;Actinobacteria;Acidimicrobiia	6.51348	4	Bacteria;Actinobacteria;Acidimicrobiia;Acidimicrobiia_unclassified	0.13766
Bacteria;Gemmatimonadetes	3.70644	1	0.0491705	1.32662	50	0.951061	2	0.267202	Bacteria;Actinobacteria;Actinobacteria_unclassified	0.256125		Bacteria;Actinobacteria;Acidimicrobiia;Actinomarinales	0.269655
Bacteria;Nitrospinae	0.830526				7	0.191037			Bacteria;AncK6;AncK6_cl	0.647564	1	Bacteria;Actinobacteria;Acidimicrobiia;Microtrichales	6.10502	4
Bacteria;Nitrospirae	4.79258	1	3.01533	62.9166	9	0.474217	1	0.455044	Bacteria;Bacteria_unclassified;Bacteria_unclassified	4.99451	2	Bacteria;Actinobacteria;Actinobacteria_unclassified;Actinobacteria_unclassified	0.256125
Bacteria;Patescibacteria	0.320669				20	0.128045			Bacteria;Bacteroidetes;Bacteroidetes_unclassified	0.0210506		Bacteria;AncK6;AncK6_cl;AncK6_or	0.647564	1
Bacteria;PAUC34f	0.587226				8	0.199741	1	0.141287	Bacteria;Bacteroidetes;Bacteroidia	0.910071		Bacteria;Bacteria_unclassified;Bacteria_unclassified;Bacteria_unclassified	4.99451	2
Bacteria;Planctomycetes	0.0352356				2	0.0329891			Bacteria;Bacteroidetes;Rhodothermia	2.83218		Bacteria;Bacteroidetes;Bacteroidetes_unclassified;Bacteroidetes_unclassified	0.0210506
Bacteria;Poribacteria	0.322028				11	0.112185			Bacteria;Chloroflexi;Anaerolineae	7.2752	4	Bacteria;Bacteroidetes;Bacteroidia;Bacteroidia_unclassified	0.780615
Bacteria;Proteobacteria	25.4474	17	7.22343	28.3857	308	3.65632	11	1.31558	Bacteria;Chloroflexi;Chloroflexi_unclassified	0.353337		Bacteria;Bacteroidetes;Bacteroidia;Chitinophagales	0.0255477
Bacteria;Schekmanbacteria	0.0122875				1	0.000970446			Bacteria;Chloroflexi;Dehalococcoidia	16.0185	11	Bacteria;Bacteroidetes;Bacteroidia;Flavobacteriales	0.0943632
Bacteria;Spirochaetes	0.999313				17	0.32208	3	0.188817	Bacteria;Chloroflexi;JG30-KF-CM66	0.271913	2	Bacteria;Bacteroidetes;Rhodothermia;Rhodothermales	2.82746
Bacteria;Verrucomicrobia	0.720364				12	0.0849565	1	0.0404773	Bacteria;Chloroflexi;TK17	3.16223	1	Bacteria;Chloroflexi;Anaerolineae;Anaerolineae_unclassified	0.0263039
Bacteria;Others	0.015								Bacteria;Chloroflexi;TK30	1.03134	1	Bacteria;Chloroflexi;Anaerolineae;Caldilineales	3.90176	3
									Bacteria;Cyanobacteria;Oxyphotobacteria	2.06635		Bacteria;Chloroflexi;Anaerolineae;SBR1031	3.34705	1
									Bacteria;Dadabacteria;Dadabacteriia	3.55771	1	Bacteria;Chloroflexi;Chloroflexi_unclassified;Chloroflexi_unclassified	0.353337
									Bacteria;Deinococcus-Thermus;Deinococci	0.0345724		Bacteria;Chloroflexi;Dehalococcoidia;Dehalococcoidia_unclassified	0.069516
									Bacteria;Entotheonellaeota;Entotheonellia	1.66535		Bacteria;Chloroflexi;Dehalococcoidia;S085	0.255202	1
									Bacteria;Gemmatimonadetes;BD2-11_terrestrial_group	2.57242	2	Bacteria;Chloroflexi;Dehalococcoidia;SAR202_clade	15.6938	10
									Bacteria;Gemmatimonadetes;PAUC43f_marine_benthic_group	1.12482		Bacteria;Chloroflexi;JG30-KF-CM66;JG30-KF-CM66_or	0.271913	2
									Bacteria;Nitrospinae;P9X2b3D02	0.829808		Bacteria;Chloroflexi;TK17;TK17_or	3.16223	1
									Bacteria;Nitrospirae;Nitrospira	4.79053	1	Bacteria;Chloroflexi;TK30;TK30_or	1.03134	1
									Bacteria;Patescibacteria;Gracilibacteria	0.0530033		Bacteria;Cyanobacteria;Oxyphotobacteria;Oxyphotobacteria_unclassified	0.0562225
									Bacteria;Patescibacteria;Parcubacteria	0.267553		Bacteria;Cyanobacteria;Oxyphotobacteria;Synechococcales	2.00936
									Bacteria;PAUC34f;PAUC34f_cl	0.587226		Bacteria;Dadabacteria;Dadabacteriia;Dadabacteriales	3.55771	1
									Bacteria;Planctomycetes;Pla4_lineage	0.0348426		Bacteria;Deinococcus-Thermus;Deinococci;Deinococcales	0.0345724
									Bacteria;Poribacteria;Poribacteria_cl	0.322028		Bacteria;Entotheonellaeota;Entotheonellia;Entotheonellales	1.66535
									Bacteria;Proteobacteria;Alphaproteobacteria	6.37001	9	Bacteria;Gemmatimonadetes;BD2-11_terrestrial_group;BD2-11_terrestrial_group_or	2.57242	2
									Bacteria;Proteobacteria;Deltaproteobacteria	2.67201	1	Bacteria;Gemmatimonadetes;PAUC43f_marine_benthic_group;PAUC43f_marine_benthic_group_or	1.12482
									Bacteria;Proteobacteria;Gammaproteobacteria	15.8068	10	Bacteria;Nitrospinae;P9X2b3D02;P9X2b3D02_or	0.829808
									Bacteria;Proteobacteria;Proteobacteria_unclassified	0.598635		Bacteria;Nitrospirae;Nitrospira;Nitrospirales	4.79053	1
									Bacteria;Schekmanbacteria;Schekmanbacteria_cl	0.0122875		Bacteria;Patescibacteria;Gracilibacteria;JGI_0000069-P22	0.0530033
									Bacteria;Spirochaetes;Spirochaetia	0.998296		Bacteria;Patescibacteria;Parcubacteria;Candidatus_Kaiserbacteria	0.265397
									Bacteria;Verrucomicrobia;Verrucomicrobiae	0.720364		Bacteria;PAUC34f;PAUC34f_cl;PAUC34f_or	0.587226
												Bacteria;Planctomycetes;Pla4_lineage;Pla4_lineage_or	0.0348426
												Bacteria;Poribacteria;Poribacteria_cl;Poribacteria_or	0.322028
												Bacteria;Proteobacteria;Alphaproteobacteria;Alphaproteobacteria_unclassified	2.78625	3
												Bacteria;Proteobacteria;Alphaproteobacteria;Puniceispirillales	1.10304	1
												Bacteria;Proteobacteria;Alphaproteobacteria;Rhodobacterales	0.736345	1
												Bacteria;Proteobacteria;Alphaproteobacteria;Rhodospirillales	0.105286
												Bacteria;Proteobacteria;Alphaproteobacteria;Sneathiellales	0.905392	3
												Bacteria;Proteobacteria;Alphaproteobacteria;uncultured	0.718258	1
												Bacteria;Proteobacteria;Deltaproteobacteria;Bdellovibrionales	0.180319
												Bacteria;Proteobacteria;Deltaproteobacteria;Deltaproteobacteria_unclassified	0.121617
												Bacteria;Proteobacteria;Deltaproteobacteria;Myxococcales	2.31716	1
												Bacteria;Proteobacteria;Deltaproteobacteria;NB1-j	0.0313958
												Bacteria;Proteobacteria;Deltaproteobacteria;Oligoflexales	0.0167083
												Bacteria;Proteobacteria;Gammaproteobacteria;Alteromonadales	0.0232662
												Bacteria;Proteobacteria;Gammaproteobacteria;Betaproteobacteriales	0.0476825
												Bacteria;Proteobacteria;Gammaproteobacteria;Cellvibrionales	0.0287612
												Bacteria;Proteobacteria;Gammaproteobacteria;EPR3968-O8a-Bc78	1.30805	3
												Bacteria;Proteobacteria;Gammaproteobacteria;Ga0077536	0.0184501
												Bacteria;Proteobacteria;Gammaproteobacteria;Gammaproteobacteria_unclassified	4.66634
												Bacteria;Proteobacteria;Gammaproteobacteria;HOC36	0.681201	1
												Bacteria;Proteobacteria;Gammaproteobacteria;JTB23	0.793734
												Bacteria;Proteobacteria;Gammaproteobacteria;KI89A_clade	3.08377	2
												Bacteria;Proteobacteria;Gammaproteobacteria;Nitrosococcales	2.65605	3
												Bacteria;Proteobacteria;Gammaproteobacteria;Oceanospirillales	0.905228
												Bacteria;Proteobacteria;Gammaproteobacteria;OM182_clade	0.0640818
												Bacteria;Proteobacteria;Gammaproteobacteria;pItb-vmat-80	0.436319
												Bacteria;Proteobacteria;Gammaproteobacteria;Steroidobacterales	0.92216	1
												Bacteria;Proteobacteria;Gammaproteobacteria;UBA10353_marine_group	0.0551854
												Bacteria;Proteobacteria;Gammaproteobacteria;Vibrionales	0.104319
												Bacteria;Proteobacteria;Proteobacteria_unclassified;Proteobacteria_unclassified	0.598635
												Bacteria;Schekmanbacteria;Schekmanbacteria_cl;Schekmanbacteria_or	0.0122875
												Bacteria;Spirochaetes;Spirochaetia;Spirochaetales	0.998296
												Bacteria;Verrucomicrobia;Verrucomicrobiae;Opitutales	0.157724
												Bacteria;Verrucomicrobia;Verrucomicrobiae;Pedosphaerales	0.55159

## Sheet: S8_Site-specific ASVs
Table S8. Number and mean relative abundances of site-specific ASVs.
P. ficiformis	No. ASVs	Mra. by location	SD by location		I. fasciculata	No. ASVs	Mra. by location	SD by location		D. antarctica	No. ASVs	Mra. by location	SD by location
BLA	2292	2.07706	1.19889		ALI	423	1.25153	0.738139		CIE	439	0.717584	0.734742
CAR	773	2.64152	1.16644		BLA	1702	1.16358	0.619151		DECEP	249	0.49349	0.510373
CART	510	2.04822	1.23915		CAB	1068	1.09725	0.631051		FIL	1732	2.41271	3.55374
CRE	1281	2.76467	0.6426		CAIA	1401	2.27056	4.50729		HM	525	1.02302	0.611167
FEL	1189	1.96709	0.877319		CALA	1841	6.08605	6.27828		OH	246	0.366135	0.240769
ISR	2295	5.15626	1.77797		COR	428	7.74035	9.61494		PAR	36	0.0644806	0.027782
JECRO	1463	4.65855	3.8058		CRO	2415	12.2565	5.28771		ROT	448	0.429826	0.273325
LIG	2025	1.93718	0.67116		ESC	764	1.86391	2.44506		Mean		0.78675
MRS	1211	2.39968	0.464479		NAP	2083	7.37813	2.37225		SD		0.776354
NAP	1769	4.90621	1.87287		TARI	287	1.98584	1.41886
SCRO	1888	2.38703	0.786717		TOSS	542	0.952879	0.699303
SLO	2208	3.5462	1.54941		Mean		4.00423
ULL	1053	3.0092	1.2706		SD		3.77947
Mean		3.03838
SD		1.16144
No. = Number
Mra. = Mean relative abundance
SD = Standard deviation

## Sheet: S9_Taxa_Ircinia
Table S9. I. fasciculata microbial taxa, core and indicator species frequency and relative abundance at phylum level, and details of microbial taxa at class and order levels.
I. fasciculata
Top Abundant (>0.01%) Phylum Level	Mean Rel. Ab.	Freq. Core ASVs (80%)	Mean Rel. Ab. of Core ASVs (80%)	% of Phylum kept in Core ASvs (80%)	Top Abundant (>0.01%) Class Level	Mean Rel. Ab.	Top Abundanct (>0.01%) Order Level	Mean Rel Ab.
Bacteria;Acidobacteria	4.32501	1	1.82448	42.1844	Bacteria;Acidobacteria;Acidobacteria_unclassified	0.0108152	Bacteria;Acidobacteria;Acidobacteria_unclassified;Acidobacteria_unclassified	0.0108152
Bacteria;Actinobacteria	2.94156	1	1.13013	38.4194	Bacteria;Acidobacteria;Acidobacteriia	2.52983	Bacteria;Acidobacteria;Acidobacteriia;Solibacterales	2.52946
Bacteria;AncK6	0.359769				Bacteria;Acidobacteria;Subgroup_6	1.03659	Bacteria;Acidobacteria;Subgroup_6;Subgroup_6_or	1.03431
Bacteria;Bacteria_unclassified	2.59736				Bacteria;Acidobacteria;Subgroup_9	0.64687	Bacteria;Acidobacteria;Subgroup_9;Subgroup_9_or	0.64687
Bacteria;Bacteroidetes	5.53337	1	3.9952	72.2019	Bacteria;Acidobacteria;Thermoanaerobaculia	0.0930738	Bacteria;Acidobacteria;Thermoanaerobaculia;Thermoanaerobaculales	0.0930738
Bacteria;Chloroflexi	18.6722	4	3.22886	17.2923	Bacteria;Actinobacteria;Acidimicrobiia	2.78962	Bacteria;Actinobacteria;Acidimicrobiia;Acidimicrobiia_unclassified	0.0515981
Bacteria;Cyanobacteria	19.4116	1	17.4264	89.7728	Bacteria;Actinobacteria;Actinobacteria	0.0235664	Bacteria;Actinobacteria;Acidimicrobiia;Actinomarinales	0.04647
Bacteria;Dadabacteria	6.13998	1	4.35836	70.9833	Bacteria;Actinobacteria;Actinobacteria_unclassified	0.128216	Bacteria;Actinobacteria;Acidimicrobiia;Microtrichales	2.69155
Bacteria;Deinococcus-Thermus	0.0108805				Bacteria;AncK6;AncK6_cl	0.359769	Bacteria;Actinobacteria;Actinobacteria_unclassified;Actinobacteria_unclassified	0.128216
Bacteria;Entotheonellaeota	0.0577531				Bacteria;Bacteria_unclassified;Bacteria_unclassified	2.59736	Bacteria;Actinobacteria;Actinobacteria;Propionibacteriales	0.0167313
Bacteria;Firmicutes	0.0101496				Bacteria;Bacteroidetes;Bacteroidetes_unclassified	0.0158746	Bacteria;AncK6;AncK6_cl;AncK6_or	0.359769
Bacteria;Gemmatimonadetes	1.32546	1	0.203065	15.3204	Bacteria;Bacteroidetes;Bacteroidia	0.134954	Bacteria;Bacteria_unclassified;Bacteria_unclassified;Bacteria_unclassified	2.59736
Bacteria;Marinimicrobia_(SAR406_clade)	0.0114347				Bacteria;Bacteroidetes;Rhodothermia	5.38255	Bacteria;Bacteroidetes;Bacteroidetes_unclassified;Bacteroidetes_unclassified	0.0158746
Bacteria;Nitrospinae	0.855264	1	0.493457	57.6964	Bacteria;Chloroflexi;Anaerolineae	14.6271	Bacteria;Bacteroidetes;Bacteroidia;Chitinophagales	0.0123638
Bacteria;Nitrospirae	0.94956	1	0.664171	69.9452	Bacteria;Chloroflexi;Chloroflexi_unclassified	0.0740293	Bacteria;Bacteroidetes;Bacteroidia;Cytophagales	0.0273648
Bacteria;PAUC34f	0.360052	1	0.290808	80.7684	Bacteria;Chloroflexi;Dehalococcoidia	1.97885	Bacteria;Bacteroidetes;Bacteroidia;Flavobacteriales	0.0916234
Bacteria;Poribacteria	0.0797412				Bacteria;Chloroflexi;JG30-KF-CM66	0.031649	Bacteria;Bacteroidetes;Rhodothermia;Rhodothermales	5.36991
Bacteria;Proteobacteria	36.2613	24	16.1442	44.5218	Bacteria;Chloroflexi;TK17	1.74813	Bacteria;Bacteroidetes;Rhodothermia;Rhodothermia_unclassified	0.0122441
Bacteria;Spirochaetes	0.0178644				Bacteria;Chloroflexi;TK30	0.212409	Bacteria;Chloroflexi;Anaerolineae;Anaerolineae_unclassified	0.0265648
Bacteria;Verrucomicrobia	0.0560475				Bacteria;Cyanobacteria;Oxyphotobacteria	19.4112	Bacteria;Chloroflexi;Anaerolineae;Caldilineales	2.42079
Bacteria;Others	0.024				Bacteria;Dadabacteria;Dadabacteriia	6.13998	Bacteria;Chloroflexi;Anaerolineae;SBR1031	12.1796
					Bacteria;Deinococcus-Thermus;Deinococci	0.0108805	Bacteria;Chloroflexi;Chloroflexi_unclassified;Chloroflexi_unclassified	0.0740293
					Bacteria;Entotheonellaeota;Entotheonellia	0.0577531	Bacteria;Chloroflexi;Dehalococcoidia;Dehalococcoidia_unclassified	0.0126989
					Bacteria;Gemmatimonadetes;BD2-11_terrestrial_group	1.06398	Bacteria;Chloroflexi;Dehalococcoidia;S085	0.205257
					Bacteria;Gemmatimonadetes;PAUC43f_marine_benthic_group	0.260334	Bacteria;Chloroflexi;Dehalococcoidia;SAR202_clade	1.76089
					Bacteria;Marinimicrobia_(SAR406_clade);Marinimicrobia_(SAR406_clade)_cl	0.0114347	Bacteria;Chloroflexi;JG30-KF-CM66;JG30-KF-CM66_or	0.031649
					Bacteria;Nitrospinae;P9X2b3D02	0.854798	Bacteria;Chloroflexi;TK17;TK17_or	1.74813
					Bacteria;Nitrospirae;Nitrospira	0.94956	Bacteria;Chloroflexi;TK30;TK30_or	0.212409
					Bacteria;PAUC34f;PAUC34f_cl	0.360052	Bacteria;Cyanobacteria;Oxyphotobacteria;Nostocales	0.945055
					Bacteria;Poribacteria;Poribacteria_cl	0.0797412	Bacteria;Cyanobacteria;Oxyphotobacteria;Oxyphotobacteria_unclassified	0.0874839
					Bacteria;Proteobacteria;Alphaproteobacteria	12.6882	Bacteria;Cyanobacteria;Oxyphotobacteria;Phormidesmiales	0.0222886
					Bacteria;Proteobacteria;Deltaproteobacteria	1.21554	Bacteria;Cyanobacteria;Oxyphotobacteria;Synechococcales	18.354
					Bacteria;Proteobacteria;Gammaproteobacteria	21.7015	Bacteria;Dadabacteria;Dadabacteriia;Dadabacteriales	6.13998
					Bacteria;Proteobacteria;Proteobacteria_unclassified	0.65606	Bacteria;Deinococcus-Thermus;Deinococci;Deinococcales	0.0108805
					Bacteria;Spirochaetes;Spirochaetia	0.0124857	Bacteria;Entotheonellaeota;Entotheonellia;Entotheonellales	0.0577531
					Bacteria;Verrucomicrobia;Verrucomicrobiae	0.0560475	Bacteria;Gemmatimonadetes;BD2-11_terrestrial_group;BD2-11_terrestrial_group_or	1.06398
							Bacteria;Gemmatimonadetes;PAUC43f_marine_benthic_group;PAUC43f_marine_benthic_group_or	0.260334
							Bacteria;Marinimicrobia_(SAR406_clade);Marinimicrobia_(SAR406_clade)_cl;Marinimicrobia_(SAR406_clade)_or	0.0114347
							Bacteria;Nitrospinae;P9X2b3D02;P9X2b3D02_or	0.854799
							Bacteria;Nitrospirae;Nitrospira;Nitrospirales	0.94956
							Bacteria;PAUC34f;PAUC34f_cl;PAUC34f_or	0.360052
							Bacteria;Poribacteria;Poribacteria_cl;Poribacteria_or	0.0797412
							Bacteria;Proteobacteria;Alphaproteobacteria;Alphaproteobacteria_unclassified	2.3492
							Bacteria;Proteobacteria;Alphaproteobacteria;Puniceispirillales	5.66444
							Bacteria;Proteobacteria;Alphaproteobacteria;Rhizobiales	0.0283565
							Bacteria;Proteobacteria;Alphaproteobacteria;Rhodobacterales	2.38414
							Bacteria;Proteobacteria;Alphaproteobacteria;Rhodospirillales	0.481804
							Bacteria;Proteobacteria;Alphaproteobacteria;Rhodovibrionales	0.107818
							Bacteria;Proteobacteria;Alphaproteobacteria;Sneathiellales	0.295096
							Bacteria;Proteobacteria;Alphaproteobacteria;Thalassobaculales	0.532172
							Bacteria;Proteobacteria;Alphaproteobacteria;uncultured	0.816525
							Bacteria;Proteobacteria;Deltaproteobacteria;Bdellovibrionales	0.124111
							Bacteria;Proteobacteria;Deltaproteobacteria;Deltaproteobacteria_unclassified	0.0342063
							Bacteria;Proteobacteria;Deltaproteobacteria;Myxococcales	1.0369
							Bacteria;Proteobacteria;Deltaproteobacteria;SAR324_clade(Marine_group_B)	0.0119808
							Bacteria;Proteobacteria;Gammaproteobacteria;Alteromonadales	0.056984
							Bacteria;Proteobacteria;Gammaproteobacteria;Betaproteobacteriales	0.0445241
							Bacteria;Proteobacteria;Gammaproteobacteria;Cellvibrionales	0.0265447
							Bacteria;Proteobacteria;Gammaproteobacteria;EPR3968-O8a-Bc78	0.760549
							Bacteria;Proteobacteria;Gammaproteobacteria;Gammaproteobacteria_unclassified	4.42108
							Bacteria;Proteobacteria;Gammaproteobacteria;HOC36	0.452887
							Bacteria;Proteobacteria;Gammaproteobacteria;JTB23	1.18943
							Bacteria;Proteobacteria;Gammaproteobacteria;KI89A_clade	3.80227
							Bacteria;Proteobacteria;Gammaproteobacteria;Nitrosococcales	0.908963
							Bacteria;Proteobacteria;Gammaproteobacteria;Oceanospirillales	1.67855
							Bacteria;Proteobacteria;Gammaproteobacteria;OM182_clade	0.0907749
							Bacteria;Proteobacteria;Gammaproteobacteria;pItb-vmat-80	2.53956
							Bacteria;Proteobacteria;Gammaproteobacteria;Pseudomonadales	0.0340012
							Bacteria;Proteobacteria;Gammaproteobacteria;Steroidobacterales	0.743424
							Bacteria;Proteobacteria;Gammaproteobacteria;UBA10353_marine_group	4.91723
							Bacteria;Proteobacteria;Proteobacteria_unclassified;Proteobacteria_unclassified	0.65606
							Bacteria;Spirochaetes;Spirochaetia;Spirochaetales	0.0124857
							Bacteria;Verrucomicrobia;Verrucomicrobiae;Opitutales	0.0490233

## Sheet: S10_Taxa_Dendrilla
Table S10. D. antarctica microbial taxa, core and indicator species frequency and relative abundance at phylum level, and details of microbial taxa at class and order levels.
D. antarctica
Top Abundant (>0.01%) Phylum Level	Mean Rel. Ab.	Freq. Core ASVs (80%)	Mean Rel. Ab. of Core ASVs (80%)	% of Phylum kept in Core ASvs (80%)	Top Abundant (>0.01%) Class Level	Mean Rel. Ab.	Top Abundanct (>0.01%) Order Level	Mean Rel. Ab.
Archaea;Thaumarchaeota	0.224862				Archaea;Thaumarchaeota;Nitrososphaeria	0.224862	Archaea;Thaumarchaeota;Nitrososphaeria;Nitrosopumilales	0.224862
Bacteria;Acidobacteria	0.0339871				Bacteria;Acidobacteria;Thermoanaerobaculia	0.0158224	Bacteria;Acidobacteria;Thermoanaerobaculia;Thermoanaerobaculales	0.0158224
Bacteria;Actinobacteria	0.678453	1	0.391545	57.7114	Bacteria;Actinobacteria;Acidimicrobiia	0.196433	Bacteria;Actinobacteria;Acidimicrobiia;Microtrichales	0.187733
Bacteria;Bacteria_unclassified	12.4603	1	0.305201	2.44938	Bacteria;Actinobacteria;Actinobacteria	0.480128	Bacteria;Actinobacteria;Actinobacteria;Corynebacteriales	0.0199825
Bacteria;Bacteroidetes	16.0252	11	4.40312	27.4762	Bacteria;Bacteria_unclassified;Bacteria_unclassified	12.4603	Bacteria;Actinobacteria;Actinobacteria;Micrococcales	0.0433704
Bacteria;Chlamydiae	0.0135314				Bacteria;Bacteroidetes;Bacteroidia	16.0178	Bacteria;Actinobacteria;Actinobacteria;PeM15	0.391336
Bacteria;Chloroflexi	0.0239939				Bacteria;Chlamydiae;Chlamydiae	0.012887	Bacteria;Actinobacteria;Actinobacteria;Propionibacteriales	0.022041
Bacteria;Cyanobacteria	0.109323				Bacteria;Chloroflexi;Anaerolineae	0.0189873	Bacteria;Bacteria_unclassified;Bacteria_unclassified;Bacteria_unclassified	12.4603
Bacteria;Dadabacteria	0.0141949				Bacteria;Cyanobacteria;Oxyphotobacteria	0.108869	Bacteria;Bacteroidetes;Bacteroidia;Bacteroidales	0.0129468
Bacteria;Dependentiae	0.0136874				Bacteria;Dadabacteria;Dadabacteriia	0.0141949	Bacteria;Bacteroidetes;Bacteroidia;Bacteroidia_unclassified	0.0569693
Bacteria;Epsilonbacteraeota	0.062195				Bacteria;Dependentiae;Babeliae	0.0136874	Bacteria;Bacteroidetes;Bacteroidia;Chitinophagales	0.212161
Bacteria;Firmicutes	0.0334292				Bacteria;Epsilonbacteraeota;Campylobacteria	0.062195	Bacteria;Bacteroidetes;Bacteroidia;Cytophagales	0.133846
Bacteria;Fusobacteria	0.012659				Bacteria;Firmicutes;Bacilli	0.0230253	Bacteria;Bacteroidetes;Bacteroidia;Flavobacteriales	15.5847
Bacteria;Kiritimatiellaeota	0.0160771				Bacteria;Fusobacteria;Fusobacteriia	0.012659	Bacteria;Bacteroidetes;Bacteroidia;Sphingobacteriales	0.016617
Bacteria;Lentisphaerae	0.015741				Bacteria;Kiritimatiellaeota;Kiritimatiellae	0.0160771	Bacteria;Chlamydiae;Chlamydiae;Chlamydiales	0.012887
Bacteria;Nitrospinae	0.0832129				Bacteria;Lentisphaerae;Lentisphaeria	0.0130067	Bacteria;Cyanobacteria;Oxyphotobacteria;Oxyphotobacteria_unclassified	0.10567
Bacteria;Nitrospirae	0.314771				Bacteria;Nitrospinae;Nitrospinia	0.0831371	Bacteria;Dadabacteria;Dadabacteriia;Dadabacteriales	0.0141949
Bacteria;Patescibacteria	1.10964	1	1.0157	91.5339	Bacteria;Nitrospirae;Nitrospira	0.314771	Bacteria;Dependentiae;Babeliae;Babeliales	0.0136874
Bacteria;Planctomycetes	1.05626				Bacteria;Patescibacteria;Gracilibacteria	0.0578553	Bacteria;Epsilonbacteraeota;Campylobacteria;Campylobacterales	0.062195
Bacteria;Proteobacteria	64.466	23	35.5623	55.1645	Bacteria;Patescibacteria;Parcubacteria	1.01428	Bacteria;Firmicutes;Bacilli;Bacillales	0.0191568
Bacteria;Verrucomicrobia	3.19333	4	0.963864	30.1837	Bacteria;Patescibacteria;Saccharimonadia	0.0294057	Bacteria;Fusobacteria;Fusobacteriia;Fusobacteriales	0.012659
Bacteria;WPS-2	0.0155688				Bacteria;Planctomycetes;OM190	0.12212	Bacteria;Kiritimatiellaeota;Kiritimatiellae;Kiritimatiellales	0.0122789
Bacteria;Others	0.024				Bacteria;Planctomycetes;Phycisphaerae	0.0786551	Bacteria;Nitrospinae;Nitrospinia;Nitrospinales	0.0831371
					Bacteria;Planctomycetes;Planctomycetacia	0.822125	Bacteria;Nitrospirae;Nitrospira;Nitrospirales	0.314771
					Bacteria;Planctomycetes;Planctomycetes_unclassified	0.0142426	Bacteria;Patescibacteria;Gracilibacteria;JGI_0000069-P22	0.0509756
					Bacteria;Proteobacteria;Alphaproteobacteria	18.3632	Bacteria;Patescibacteria;Parcubacteria;Parcubacteria_unclassified	1.01165
					Bacteria;Proteobacteria;Deltaproteobacteria	0.407936	Bacteria;Patescibacteria;Saccharimonadia;Saccharimonadales	0.0294057
					Bacteria;Proteobacteria;Gammaproteobacteria	43.512	Bacteria;Planctomycetes;OM190;OM190_or	0.12212
					Bacteria;Proteobacteria;Proteobacteria_unclassified	2.18273	Bacteria;Planctomycetes;Phycisphaerae;Phycisphaerales	0.0724167
					Bacteria;Verrucomicrobia;Verrucomicrobiae	3.19333	Bacteria;Planctomycetes;Planctomycetacia;Pirellulales	0.678151
					Bacteria;WPS-2;WPS-2_cl	0.0155688	Bacteria;Planctomycetes;Planctomycetacia;Planctomycetales	0.140136
							Bacteria;Planctomycetes;Planctomycetes_unclassified;Planctomycetes_unclassified	0.0142426
							Bacteria;Proteobacteria;Alphaproteobacteria;Alphaproteobacteria_unclassified	1.51188
							Bacteria;Proteobacteria;Alphaproteobacteria;Caulobacterales	0.245216
							Bacteria;Proteobacteria;Alphaproteobacteria;Kordiimonadales	0.0485064
							Bacteria;Proteobacteria;Alphaproteobacteria;Micavibrionales	0.0286038
							Bacteria;Proteobacteria;Alphaproteobacteria;Parvibaculales	0.112661
							Bacteria;Proteobacteria;Alphaproteobacteria;Puniceispirillales	12.2508
							Bacteria;Proteobacteria;Alphaproteobacteria;Rhizobiales	0.461427
							Bacteria;Proteobacteria;Alphaproteobacteria;Rhodobacterales	2.95671
							Bacteria;Proteobacteria;Alphaproteobacteria;Rhodospirillales	0.0464212
							Bacteria;Proteobacteria;Alphaproteobacteria;Rickettsiales	0.0154438
							Bacteria;Proteobacteria;Alphaproteobacteria;SAR11_clade	0.497783
							Bacteria;Proteobacteria;Alphaproteobacteria;Sneathiellales	0.0115666
							Bacteria;Proteobacteria;Alphaproteobacteria;Sphingomonadales	0.153074
							Bacteria;Proteobacteria;Deltaproteobacteria;Bdellovibrionales	0.249977
							Bacteria;Proteobacteria;Deltaproteobacteria;Desulfobacterales	0.0425922
							Bacteria;Proteobacteria;Deltaproteobacteria;Myxococcales	0.0567736
							Bacteria;Proteobacteria;Deltaproteobacteria;NB1-j	0.0303188
							Bacteria;Proteobacteria;Gammaproteobacteria;Alteromonadales	1.05241
							Bacteria;Proteobacteria;Gammaproteobacteria;Arenicellales	0.475554
							Bacteria;Proteobacteria;Gammaproteobacteria;BD7-8	0.0290914
							Bacteria;Proteobacteria;Gammaproteobacteria;Betaproteobacteriales	0.957908
							Bacteria;Proteobacteria;Gammaproteobacteria;Cellvibrionales	1.02328
							Bacteria;Proteobacteria;Gammaproteobacteria;Coxiellales	0.0361661
							Bacteria;Proteobacteria;Gammaproteobacteria;D90	0.0487464
							Bacteria;Proteobacteria;Gammaproteobacteria;Diplorickettsiales	0.0163025
							Bacteria;Proteobacteria;Gammaproteobacteria;Francisellales	0.0162863
							Bacteria;Proteobacteria;Gammaproteobacteria;Gammaproteobacteria_Incertae_Sedis	0.210331
							Bacteria;Proteobacteria;Gammaproteobacteria;Gammaproteobacteria_unclassified	1.02374
							Bacteria;Proteobacteria;Gammaproteobacteria;KI89A_clade	0.0571038
							Bacteria;Proteobacteria;Gammaproteobacteria;Legionellales	0.0328081
							Bacteria;Proteobacteria;Gammaproteobacteria;Nitrosococcales	0.0836452
							Bacteria;Proteobacteria;Gammaproteobacteria;Oceanospirillales	35.1907
							Bacteria;Proteobacteria;Gammaproteobacteria;OM182_clade	0.103302
							Bacteria;Proteobacteria;Gammaproteobacteria;Pseudomonadales	0.143798
							Bacteria;Proteobacteria;Gammaproteobacteria;SAR86_clade	0.0422774
							Bacteria;Proteobacteria;Gammaproteobacteria;Steroidobacterales	0.0466001
							Bacteria;Proteobacteria;Gammaproteobacteria;Tenderiales	0.0228755
							Bacteria;Proteobacteria;Gammaproteobacteria;Thiohalorhabdales	0.0849708
							Bacteria;Proteobacteria;Gammaproteobacteria;Thiomicrospirales	0.137394
							Bacteria;Proteobacteria;Gammaproteobacteria;Thiotrichales	2.53505
							Bacteria;Proteobacteria;Gammaproteobacteria;UBA10353_marine_group	0.0698451
							Bacteria;Proteobacteria;Gammaproteobacteria;Vibrionales	0.0180767
							Bacteria;Proteobacteria;Proteobacteria_unclassified;Proteobacteria_unclassified	2.18273
							Bacteria;Verrucomicrobia;Verrucomicrobiae;Chthoniobacterales	0.0144867
							Bacteria;Verrucomicrobia;Verrucomicrobiae;Opitutales	0.0355712
							Bacteria;Verrucomicrobia;Verrucomicrobiae;Verrucomicrobiales	3.13681
							Bacteria;WPS-2;WPS-2_cl;WPS-2_or	0.0155688

[truncated: 4 more sheets: S11_Mantel_summary, S12_Alpha_summary, S13_ADONIS_summary, S14_IndSpec]
